# Supplementary material for: Dietary cadmium exposure assessment in rural areas of Southwest China
Source: PLoS One. 2018 Aug 2;13(8):e0201454. doi: 10.1371/journal.pone.0201454 (PMC6072016; doi:10.1371/journal.pone.0201454)
Supplement: S3 File — (XLSX) [file pone.0201454.s003.xlsx]

## Sheet: J-WL
Sample Person ID	Time	Occasion	Food materials	Cooking methods	Food items	Intake	Unit	Source of food
JWL01	2	1	rice	boil	porridge	250	g	1
JWL01	2	1	cabbage	fry	cabbage	300	g	1
JWL01	2	2	rice	steam	rice	250	g	1
JWL01	2	2	cabbage	fry	cabbage	300	g	1
JWL01	2	3	rice	steam	rice	250	g	1
JWL01	2	3	cabbage	fry	cabbage	300	g	1
JWL01	2	1	stuffed bun	steam	stuffed bun	100	g	1
JWL01	2	1	stuffed bun	steam	stuffed bun	100	g	1
JWL01	2	1	water	——	——	500	ml	1
JWL01	2	2	rice	steam	rice	250	g	1
JWL01	2	2	cabbage	fry	cabbage	300	g	1
JWL01	2	3	rice	steam	rice	250	g	1
JWL01	2	3	cabbage	fry	cabbage	300	g	1
JWL01	2	1	——	——	——	——
JWL01	2	2	rice	steam	rice	250	g	1
JWL01	2	2	pickles	curing	pickles	50	g	1
JWL01	2	2	water	——	——	300	ml	1
JWL01	2	3	noodle	boil	noodle	250	g	1
JWL02	2	1	noodle	boil	noodle	100	g	1
JWL02	2	1	pea seedlings	boil	noodle	25	g	1
JWL02	2	2	rice	boil	porridge	50	g	1
JWL02	2	2	radish	curing	pickles	50	g	1
JWL02	2	3	rice	boil	porridge	50	g	1
JWL02	2	3	sweet potato	boil	porridge	100	g	1
JWL02	2	3	radish	fry	fried sliced radish	50	g	1
JWL02	2	1	noodle	boil	noodle	100	g	1
JWL02	2	2	pea seedlings	boil	noodle	150	g	1
JWL02	2	2	rice	steam	sweet potato rice	150	g	1
JWL02	2	2	sweet potato	steam	sweet potato rice	50	g	1
JWL02	2	2	radish	fry	fried sliced radish	50	g	1
JWL02	2	3	rice	boil	porridge	100	g	1
JWL02	2	3	sweet potato	boil	porridge	50	g	1
JWL02	2	3	radish	curing	pickles	50	g	1
JWL02	2	1	——	——	——	——
JWL02	2	2	rice	boil	porridge	250	g	1
JWL02	2	2	radish	curing	pickles	25	g	1
JWL02	2	2	water	——	——	1500	ml	1
JWL02	2	3	rice	steam	rice	150	g	1
JWL02	2	3	pork	fry	fried celery and meat	50	g	1
JWL02	2	3	celery	fry	fried celery and meat	50	g	1
JWL03	2	1	rice	boil	porridge	50	g	1
JWL03	2	1	radish	curing	pickles	10	g	1
JWL03	2	2	glutinous rice	steam	liquor rice	25	g	1
JWL03	2	2	chicken	fry	fried chicken	100	g	1
JWL03	2	2	tofu	stew	stew tofu	25	g	1
JWL03	2	2	asparagus lettuce	fry	清fried asparagus lettuce	25	g	1
JWL03	2	3	pork	cold	cold meat	25	g	1
JWL03	2	3	garlic sprout	fry	fried garlic sprout	25	g	1
JWL03	2	3	pork	stew	carrot soup	10	g	1
JWL03	2	3	radish	stew	carrot soup	200	g	1
JWL03	2	3	water	stew	carrot soup	1000	ml	1
JWL03	2	1	rice	steam	rice	100	g	1
JWL03	2	1	pork	cold	cold meat	15	g	1
JWL03	2	1	chicken	fry	fried chicken	25	g	1
JWL03	2	2	rice	steam	rice	50	g	1
JWL03	2	2	pork	stew	carrot soup	50	g	1
JWL03	2	2	radish	stew	carrot soup	200	g	1
JWL03	2	2	water	stew	carrot soup	1000	ml	1
JWL03	2	3	rice	boil	corn porridge	50	g	1
JWL03	2	3	corn	boil	corn porridge	100	g	1
JWL03	2	3	asparagus lettuce	fry	清fried asparagus lettuce	150	g	1
JWL03	2	1	noodle	boil	noodle	200	g	1
JWL03	2	1	water	——	——	400	ml	1
JWL03	2	2	rice	boil	rice	150	g	1
JWL03	2	2	asparagus lettuce	fry	清fried asparagus lettuce	100	g	1
JWL03	2	2	green pepper	fry	double cooked pork slices	50	g	1
JWL03	2	2	pork	fry	double cooked pork slices	80	g	1
JWL03	2	2	water	——	——	300	ml	1
JWL03	2	3	rice	boil	porridge	200	g	1
JWL03	2	3	cabbage	fry	fried cabbage	100	g	1
JWL04	2	1	noodle	boil	noodle	200	g	1
JWL04	2	1	asparagus lettuce	boil	noodle	100	g	1
JWL04	2	1	water	——	——	200	ml	1
JWL04	2	2	chicken	fry	fried chicken	100	g	1
JWL04	2	2	rice	steam	rice	200	g	1
JWL04	2	2	cabbage	fry	fried cabbage	80	g	1
JWL04	2	2	water	——	——	500	ml	1
JWL04	2	3	pork	cold	cold meat	100	ml	2
JWL04	2	3	garlic sprout	fry	fried garlic sprout	80	g	2
JWL04	2	3	agaric	cold	cold agaric	50	g	2
JWL04	2	3	kelp	stew	kelp soup	50	g	2
JWL04	2	3	water	——	——	400	ml	2
JWL04	2	1	noodle	boil	noodle	200	g	1
JWL04	2	1	asparagus lettuce	boil	noodle	100	g	1
JWL04	2	1	water	——	——	200	ml	1
JWL04	2	2	rice	steam	rice	200	g	1
JWL04	2	2	cabbage	fry	fried cabbage	100	g	1
JWL04	2	3	rice	boil	porridge	200	g	1
JWL04	2	3	corn	boil	porridge	50	g	1
JWL04	2	1	water	——	——	150	ml	1
JWL04	2	2	rice	steam	rice	150	g	1
JWL04	2	2	celery	fry	fried celery	100	g	1
JWL04	2	2	asparagus lettuce	fry	fried asparagus lettuce	100	g	1
JWL04	2	3	sweet potato	boil	sweet potato porridge	50	g	1
JWL04	2	3	rice	boil	sweet potato porridge	100	g	1
JWL04	2	3	radish	curing	pickles	50	g	1
JWL05	2	1	noodle	boil	noodle	150	g	1
JWL05	2	1	radish	curing	pickles	50	g	1
JWL05	2	2	pumpkin	steam	pumpkin rice	100	g	1
JWL05	2	2	rice	steam	pumpkin rice	200	g	1
JWL05	2	2	radish	stew	stewed duck	500	g	1
JWL05	2	2	duck	stew	stewed duck	400	g	1
JWL05	2	2	liquor	——	——	100	ml	1
JWL05	2	2	soup	——	——	250	ml	1
JWL05	2	3	sweet potato	steam	sweet potato rice	100	g	1
JWL05	2	3	rice	steam	sweet potato rice	150	g	1
JWL05	2	3	radish	stew	stewed duck	500	g	1
JWL05	2	3	duck	stew	stewed duck	250	g	1
JWL05	2	3	liquor	——	——	150	ml	1
JWL05	2	3	soup	——	——	250	ml	1
JWL05	2	1	noodle	boil	noodle	200	g	1
JWL05	2	1	radish	curing	pickles	10	g	1
JWL05	2	2	pumpkin	steam	pumpkin rice	100	g	1
JWL05	2	2	rice	steam	pumpkin rice	150	g	1
JWL05	2	2	radish	stew	stewed duck	500	g	1
JWL05	2	2	duck	stew	stewed duck	250	g	1
JWL05	2	2	liquor	——	——	100	ml	1
JWL05	2	3	sweet potato	boil	sweet potato porridge	150	g	1
JWL05	2	3	rice	boil	sweet potato porridge	100	g	1
JWL05	2	3	radish	curing	pickles	10	g	1
JWL05	2	1	——	——	——	——
JWL05	2	2	pumpkin	steam	pumpkin rice	100	g	1
JWL05	2	2	rice	steam	pumpkin rice	150	g	1
JWL05	2	2	radish	stew	stew meat and turnip	250	g	1
JWL05	2	2	pork	stew	stew meat and turnip	250	g	1
JWL05	2	2	radish	curing	pickles	25	g	1
JWL05	2	2	water	——	——	200	ml	1
JWL05	2	3	potato	stew	stew potato	250	g	1
JWL05	2	3	radish	fry	fried sliced radish	500	g	1
JWL05	2	3	rice	steam	rice	100	g	1
JWL05	2	3	water	——	——	200	ml	1
JWL06	2	1	sweet potato	boil	sweet potato porridge	50	g	1
JWL06	2	1	rice	boil	sweet potato porridge	300	g	1
JWL06	2	2	rice	steam	rice	300	g	1
JWL06	2	2	pork	fry	fried pork with salted pepper	100	g	1
JWL06	2	2	cabbage	fry	fried pork with salted pepper	80	g	1
JWL06	2	2	rice soup	——	——	200	ml	1
JWL06	2	3	noodle	boil	noodle	200	g	1
JWL06	2	3	water	——	——	250	ml	1
JWL06	2	1	sweet potato	boil	sweet potato porridge	50	g	1
JWL06	2	1	rice	boil	sweet potato porridge	300	g	1
JWL06	2	2	rice	steam	rice	300	g	1
JWL06	2	2	pork	fry	fried pork with salted pepper	100	g	1
JWL06	2	2	cabbage	fry	fried pork with salted pepper	80	g	1
JWL06	2	2	rice soup	——	——	220	ml	1
JWL06	2	3	noodle	boil	noodle	200	g	1
JWL06	2	1	sweet potato	boil	sweet potato porridge	50	g	1
JWL06	2	1	rice	boil	sweet potato porridge	200	g	1
JWL06	2	1	radish	curing	pickles	30	g	1
JWL06	2	2	rice	steam	rice	200	g	1
JWL06	2	2	radish	fry	fried sliced radish	100	g	1
JWL06	2	2	cabbage	fry	fried cabbage	120	g	1
JWL06	2	3	rice	boil	porridge	200	g	1
JWL06	2	3	radish	fry	fried sliced radish	100	g	1
JWL07	2	1	sweet potato	boil	sweet potato porridge	50	g	1
JWL07	2	1	rice	boil	sweet potato porridge	300	g	1
JWL07	2	2	rice	steam	rice	350	g	1
JWL07	2	2	pork	fry	fried pork with salted pepper	100	g	1
JWL07	2	2	cabbage	fry	fried pork with salted pepper	80	g	1
JWL07	2	2	rice soup	——	——	220	ml	1
JWL07	2	3	noodle	boil	noodle	200	g	1
JWL07	2	1	sweet potato	boil	sweet potato porridge	50	g	1
JWL07	2	1	rice	boil	sweet potato porridge	300	g	1
JWL07	2	1	cabbage	fry	fried cabbage	100	g	1
JWL07	2	2	rice	steam	rice	350	g	1
JWL07	2	2	pork	fry	fried pork with salted pepper	100	g	1
JWL07	2	2	cabbage	fry	fried pork with salted pepper	80	g	1
JWL07	2	2	rice soup	——	——	220	ml	1
JWL07	2	3	noodle	boil	noodle	200	g	1
JWL07	2	1	sweet potato	boil	sweet potato porridge	50	g	1
JWL07	2	1	rice	boil	sweet potato porridge	300	g	1
JWL07	2	1	radish	curing	pickles	50	g	1
JWL07	2	1	water	——	——	500	ml	1
JWL07	2	2	rice	steam	rice	300	g	1
JWL07	2	2	radish	curing	pickles	60	g	1
JWL07	2	2	water	——	——	500	ml	1
JWL07	2	3	noodle	boil	noodle	250	g	1
JWL07	2	3	water	——	——	300	ml	1
JWL08	2	1	rice	steam	rice	300	g	1
JWL08	2	1	celery	fry	fried celery	100	g	1
JWL08	2	1	asparagus lettuce	fry	fried asparagus lettuce	100	g	1
JWL08	2	1	water	——	——	500	g	1
JWL08	2	2	rice	steam	rice	300	g	1
JWL08	2	2	pork	fry	fried celery and meat	250	g	1
JWL08	2	2	celery	fry	fried celery and meat	120	g	1
JWL08	2	2	water	——	——	500	ml	1
JWL08	2	3	rice	steam	rice	250	g	1
JWL08	2	3	turnip	fry	fried sliced radish	100	g	1
JWL08	2	3	asparagus lettuce	fry	fried asparagus lettuce	120	g	1
JWL08	2	3	water	——	——	500	ml	1
JWL08	2	1	rice	steam	rice	300	g	1
JWL08	2	1	radish	curing	pickles	40	g	1
JWL08	2	1	water	——	——	500	ml	1
JWL08	2	2	rice	steam	rice	300	g	1
JWL08	2	2	mushroom	fry	fried meat	50	g	1
JWL08	2	2	pork	fry	fried meat	100	g	1
JWL08	2	3	turnip	boil	radish porridge	50	g	1
JWL08	2	3	rice	boil	radish porridge	300	g	1
JWL08	2	3	spinach	fry	spinach	100	g	1
JWL08	2	3	water	——	——	500	g	1
JWL08	2	1	rice	steam	porridge	100	g	1
JWL08	2	1	noodles	steam	steamed bun	150	g	1
JWL08	2	1	water	——	——	200	ml	1
JWL08	2	2	rice	steam	rice	200	g	1
JWL08	2	2	asparagus lettuce	fry	fried asparagus lettuce	100	g	1
JWL08	2	2	celery	fry	fried celery	100	g	1
JWL08	2	3	sweet potato	boil	sweet potato porridge	50	g	1
JWL08	2	3	rice	boil	sweet potato porridge	150	g	1
JWL08	2	3	water	——	——	150	ml	1
JWL09	2	1	rice	steam	rice	300	g	1
JWL09	2	1	celery	fry	fried celery	100	g	1
JWL09	2	1	asparagus lettuce	fry	fried asparagus lettuce	100	g	1
JWL09	2	1	water	——	——	500	ml	1
JWL09	2	2	rice	steam	rice	300	g	1
JWL09	2	2	pork	fry	fried celery and meat	250	g	1
JWL09	2	2	celery	fry	fried celery and meat	120	g	1
JWL09	2	2	water	——	——	500	ml	1
JWL09	2	3	rice	steam	rice	250	g	1
JWL09	2	3	turnip	fry	fried sliced radish	100	g	1
JWL09	2	3	asparagus lettuce	fry	fried asparagus lettuce	120	g	1
JWL09	2	3	water	——	——	400	ml	1
JWL09	2	1	rice	steam	rice	300	g	1
JWL09	2	1	radish	curing	pickles	50	g	1
JWL09	2	1	water	——	——	500	ml	1
JWL09	2	2	mushroom	fry	fried meat	150	g	1
JWL09	2	2	pork	fry	fried meat	150	g	1
JWL09	2	2	rice	steam	rice	300	g	1
JWL09	2	2	water	——	——	500	ml	1
JWL09	2	3	turnip	boil	turnip porridge	50	g	1
JWL09	2	3	rice	boil	turnip porridge	300	g	1
JWL09	2	3	spinach	fry	spinach	100	g	1
JWL09	2	3	water	——	——	500	ml	1
JWL09	2	1	rice	boil	porridge	200	g	1
JWL09	2	1	radish	curing	pickles	50	g	1
JWL09	2	1	water	——	——	300	ml	1
JWL09	2	2	rice	steam	rice	200	g	1
JWL09	2	2	celery	fry	fried celery	100	g	1
JWL09	2	2	asparagus lettuce	fry	fried asparagus lettuce	80	g	1
JWL09	2	2	water	——	——	300	ml	1
JWL09	2	3	rice	boil	porridge	200	g	1
JWL09	2	3	celery	fry	fried celery	100	g	1
JWL09	2	3	asparagus lettuce	fry	fried asparagus lettuce	80	g	1
JWL10	2	1	sweet potato powder	boil	noodles	300	g	2
JWL10	2	2	pork	boil	dumplings	150	g	1
JWL10	2	2	fragrant-flowered garlic	boil	dumplings	50	g	1
JWL10	2	2	noodles	boil	dumplings	100	g	1
JWL10	2	2	water	——	——	300	ml	1
JWL10	2	3	rice	fry	rice	300	g	1
JWL10	2	1	fermented glutinous rice	boil	egg in fermented glutinous rice	100	g	1
JWL10	2	1	egg	boil	egg in fermented glutinous rice	75	g	1
JWL10	2	2	rice	steam	rice	300	g	1
JWL10	2	2	pork	fry	double cooked pork slices	100	g	1
JWL10	2	2	garlic sprout	fry	double cooked pork slices	50	g	1
JWL10	2	2	fish	stew	fish soup	100	g	1
JWL10	2	2	water	——	——	300	ml	1
JWL10	2	3	egg	fry	fried rice with egg	75	g	1
JWL10	2	3	rice	fry	fried rice with egg	300	g	1
JWL10	2	1	——	——	——	——
JWL10	2	2	rice	steam	rice	150	g	1
JWL10	2	2	pork	fry	double cooked pork slices	50	g	1
JWL10	2	2	green pepper	fry	double cooked pork slices	100	g	1
JWL10	2	2	water	——	——	200	ml	1
JWL10	2	3	egg	fry	fried rice with egg	75	g	1
JWL10	2	3	rice	fry	fried rice with egg	100	g	1
JWL10	2	3	water	——	——	150	ml	1
JWL11	2	1	pork	boil	dumplings	100	g	1
JWL11	2	1	fragrant-flowered garlic	boil	dumplings	50	g	1
JWL11	2	1	noodles	boil	dumplings	100	g	1
JWL11	2	1	water	——	——	150	ml	1
JWL11	2	2	sweet potato	boil	sweet potato porridge	250	g	1
JWL11	2	2	rice	boil	sweet potato porridge	100	g	1
JWL11	2	2	water	——	——	100	ml	1
JWL11	2	3	rice	steam	rice	100	g	1
JWL11	2	3	cabbage	fry	fried green vegetable and meat	100	g	1
JWL11	2	3	pork	fry	fried green vegetable and meat	50	g	1
JWL11	2	3	water	——	——	100	ml	1
JWL11	2	1	sweet dumpling	boil	sweet dumpling	150	g	1
JWL11	2	1	water	——	——	150	ml	1
JWL11	2	2	sweet potato	boil	sweet potato porridge	150	g	1
JWL11	2	2	rice	boil	sweet potato porridge	100	g	1
JWL11	2	2	water	——	——	100	ml	1
JWL11	2	3	rice	boil	porridge	150	g	1
JWL11	2	3	radish	curing	pickles	50	g	1
JWL11	2	1	noodles	steam	steamed bun	100	g	1
JWL11	2	1	water	——	——	100	ml	1
JWL11	2	2	rice	steam	rice	150	g	1
JWL11	2	2	pork	fry	double cooked pork slices	50	g	1
JWL11	2	2	green pepper	fry	double cooked pork slices	100	g	1
JWL11	2	2	water	——	——	100	ml	1
JWL11	2	3	rice	steam	rice	120	g	1
JWL11	2	3	cabbage	fry	fried cabbage	100	g	1
JWL11	2	3	water	——	——	100	ml	1
JWL12	2	1	pork	boil	dumplings	100	g	1
JWL12	2	1	fragrant-flowered garlic	boil	dumplings	50	g	1
JWL12	2	1	noodles	boil	dumplings	100	g	1
JWL12	2	1	water	——	——	150	ml	1
JWL12	2	2	sweet potato	boil	sweet potato porridge	250	g	1
JWL12	2	2	rice	boil	sweet potato porridge	100	g	1
JWL12	2	2	water	——	——	150	ml	1
JWL12	2	3	rice	steam	rice	100	g	1
JWL12	2	3	cabbage	fry	fried green vegetable and meat	100	g	1
JWL12	2	3	pork	fry	fried green vegetable and meat	50	g	1
JWL12	2	3	water	——	——	150	ml	1
JWL12	2	1	sweet dumpling	boil	sweet dumpling	200	g	1
JWL12	2	1	water	——	——	150	ml	1
JWL12	2	2	sweet potato	boil	sweet potato porridge	250	g	1
JWL12	2	2	rice	boil	sweet potato porridge	100	g	1
JWL12	2	2	water	——	——	150	ml	1
JWL12	2	3	rice	boil	porridge	150	g	1
JWL12	2	3	radish	curing	pickles	100	g	1
JWL12	2	1	noodles	steam	steamed bun	100	g	1
JWL12	2	1	water	——	——	100	ml	1
JWL12	2	2	rice	steam	rice	150	g	1
JWL12	2	2	pork	fry	double cooked pork slices	50	g	1
JWL12	2	2	green pepper	fry	double cooked pork slices	100	g	1
JWL12	2	2	water	——	——	100	ml	1
JWL12	2	3	rice	steam	rice	100	g	1
JWL12	2	3	cabbage	fry	fried cabbage	100	g	1
JWL12	2	3	water	——	——	100	ml	1
JWL13	2	1	rice	boil	pumpkin porridge	100	g	1
JWL13	2	1	pumpkin	boil	pumpkin porridge	100	g	1
JWL13	2	2	rice	boil	pumpkin porridge	100	g	1
JWL13	2	2	pumpkin	boil	pumpkin porridge	100	g	1
JWL13	2	3	rice	boil	pumpkin porridge	100	g	1
JWL13	2	3	pumpkin	boil	pumpkin porridge	50	g	1
JWL13	2	3	radish	stew	stew meat and turnip	100	g	1
JWL13	2	3	pork	stew	stew meat and turnip	50	g	1
JWL13	2	1	noodles	boil	noodles	100	g	1
JWL13	2	2	rice	boil	pumpkin porridge	100	g	1
JWL13	2	2	pumpkin	boil	pumpkin porridge	100	g	1
JWL13	2	3	rice	boil	sweet potato porridge	100	g	1
JWL13	2	3	sweet potato	boil	sweet potato porridge	50	g	1
JWL13	2	3	radish	curing	pickles	100	g	1
JWL13	2	2	rice	boil	pumpkin porridge	100	g	1
JWL13	2	2	pumpkin	boil	pumpkin porridge	100	g	1
JWL13	2	3	rice	boil	pumpkin porridge	100	g	1
JWL13	2	3	pumpkin	boil	pumpkin porridge	100	g	1
JWL13	2	3	radish	stew	stew meat and turnip	100	g	1
JWL13	2	3	pork	stew	stew meat and turnip	50	g	1
JWL14	2	1	stuffed bun	steam	stuffed bun	400	g	2
JWL14	2	1	water	——	——	150	ml	2
JWL14	2	2	rice	steam	rice	100	g	1
JWL14	2	2	pork	fry	double cooked pork slices	50	g	1
JWL14	2	2	garlic sprout	fry	double cooked pork slices	100	g	1
JWL14	2	2	water	——	——	150	ml	1
JWL14	2	3	rice	steam	rice	150	g	1
JWL14	2	3	cabbage	fry	fried green vegetable and meat	100	g	1
JWL14	2	3	pork	fry	fried green vegetable and meat	100	g	1
JWL14	2	3	water	——	——	150	ml	1
JWL14	2	1	stuffed bun	steam	stuffed bun	400	g	2
JWL14	2	1	water	——	——	150	ml	2
JWL14	2	2	rice	steam	rice	100	g	1
JWL14	2	2	pork	fry	double cooked pork slices	100	g	1
JWL14	2	2	garlic sprout	fry	double cooked pork slices	150	g	1
JWL14	2	2	water	——	——	200	ml	1
JWL14	2	3	rice	steam	rice	150	g	1
JWL14	2	3	radish	curing	pickles	50	g	1
JWL14	2	3	water	——	——	150	ml	1
JWL14	2	1	——	——	——	——
JWL14	2	2	rice	steam	rice	100	g	1
JWL14	2	2	celery	fry	fried celery	100	g	1
JWL14	2	2	garlic sprout	fry	fried garlic sprout	100	g	1
JWL14	2	2	water	——	——	150	ml	1
JWL14	2	3	rice	steam	rice	200	g	1
JWL14	2	3	celery	fry	fried celery	100	g	1
JWL14	2	3	garlic sprout	fry	fried garlic sprout	50	g	1
JWL14	2	3	water	——	——	150	ml	1
JWL15	2	1	noodle	boil	noodle	100	g	2
JWL15	2	2	rice	steam	rice	250	g	1
JWL15	2	2	pork	fry	double cooked pork slices	100	g	1
JWL15	2	2	garlic sprout	fry	double cooked pork slices	200	g	1
JWL15	2	2	water	——	——	150	ml	1
JWL15	2	3	rice	steam	rice	250	g	1
JWL15	2	3	cabbage	fry	fried green vegetable and meat	200	g	1
JWL15	2	3	pork	fry	fried green vegetable and meat	100	g	1
JWL15	2	3	water	——	——	150	ml	1
JWL15	2	1	noodle	boil	noodle	100	g	2
JWL15	2	1	water	——	——	150	ml	2
JWL15	2	2	rice	steam	rice	200	g	1
JWL15	2	2	pork	fry	double cooked pork slices	100	g	1
JWL15	2	2	garlic sprout	fry	double cooked pork slices	200	g	1
JWL15	2	2	water	——	——	150	ml	1
JWL15	2	3	rice	steam	rice	150	g	1
JWL15	2	3	radish	curing	pickles	100	g	1
JWL15	2	3	water	——	——	200	ml	1
JWL15	2	1	——	——	——	——
JWL15	2	2	rice	steam	rice	250	g	1
JWL15	2	2	celery	fry	fried celery	150	g	1
JWL15	2	2	garlic sprout	fry	fried garlic sprout	100	g	1
JWL15	2	2	water	——	——	250	ml	1
JWL15	2	3	rice	steam	rice	250	g	1
JWL15	2	3	celery	fry	fried celery	100	g	1
JWL15	2	3	garlic sprout	fry	fried garlic sprout	100	g	1
JWL15	2	3	water	——	——	150	ml	1
JWL16	2	1	sweet potato	boil	sweet potato porridge	50	g	1
JWL16	2	1	rice	boil	sweet potato porridge	300	g	1
JWL16	2	1	noodles	steam	steamed bun	100	g	1
JWL16	2	2	rice	steam	rice	300	g	1
JWL16	2	2	green pepper	fry	double cooked pork slices	50	g	1
JWL16	2	2	pork	fry	double cooked pork slices	100	g	1
JWL16	2	2	potato	fry	fried potatoes silk	100	g	1
JWL16	2	2	water	——	——	500	ml	1
JWL16	2	3	sweet potato	boil	sweet potato porridge	50	g	1
JWL16	2	3	rice	boil	sweet potato porridge	300	g	1
JWL16	2	3	water	——	——	300	g	1
JWL16	2	1	sweet potato	boil	sweet potato porridge	50	g	1
JWL16	2	1	rice	boil	sweet potato porridge	300	g	1
JWL16	2	1	water	——	——	300	ml	1
JWL16	2	2	rice	steam	rice	300	g	1
JWL16	2	2	green pepper	fry	double cooked pork slices	50	g	1
JWL16	2	2	pork	fry	double cooked pork slices	100	g	1
JWL16	2	2	water	——	——	200	ml	1
JWL16	2	3	sweet potato	boil	sweet potato porridge	50	g	1
JWL16	2	3	rice	boil	sweet potato porridge	300	g	1
JWL16	2	3	water	——	——	200	ml	1
JWL16	2	1	——	——	——	——
JWL16	2	2	rice	steam	rice	100	g	1
JWL16	2	2	asparagus lettuce	fry	清fried asparagus lettuce	80	g	1
JWL16	2	2	cabbage	fry	fried cabbage	100	g	1
JWL16	2	2	water	——	——	400	ml	1
JWL16	2	3	sweet potato	boil	sweet potato porridge	50	g	1
JWL16	2	3	rice	boil	sweet potato porridge	300	g	1
JWL16	2	3	asparagus lettuce	fry	清fried asparagus lettuce	80	g	1
JWL16	2	3	cabbage	fry	fried cabbage	50	g	1
JWL16	2	3	water	——	——	150	ml	1
JWL17	2	1	sweet potato	boil	sweet potato porridge	50	g	1
JWL17	2	1	rice	boil	sweet potato porridge	300	g	1
JWL17	2	1	noodles	steam	steamed bun	50	g	1
JWL17	2	1	water	——	——	300	ml	1
JWL17	2	2	rice	steam	rice	200	g	1
JWL17	2	2	green pepper	fry	double cooked pork slices	50	g	1
JWL17	2	2	pork	fry	double cooked pork slices	100	g	1
JWL17	2	2	potato	fry	fried potatoes silk	50	g	1
JWL17	2	2	water	——	——	500	ml	1
JWL17	2	3	sweet potato	boil	sweet potato porridge	50	g	1
JWL17	2	3	rice	boil	sweet potato porridge	200	g	1
JWL17	2	3	water	——	——	300	g	1
JWL17	2	1	sweet potato	boil	sweet potato porridge	50	g	1
JWL17	2	1	rice	boil	sweet potato porridge	200	g	1
JWL17	2	1	water	——	——	300	ml	1
JWL17	2	2	rice	steam	rice	300	g	1
JWL17	2	2	green pepper	fry	double cooked pork slices	50	g	1
JWL17	2	2	pork	fry	double cooked pork slices	100	g	1
JWL17	2	2	water	——	——	200	ml	1
JWL17	2	3	sweet potato	boil	sweet potato porridge	50	g	1
JWL17	2	3	rice	boil	sweet potato porridge	200	g	1
JWL17	2	3	water	——	——	300	ml	1
JWL17	2	1	noodles	boil	noodle	100	g	1
JWL17	2	2	rice	steam	rice	100	g	1
JWL17	2	2	asparagus lettuce	fry	清fried asparagus lettuce	100	g	1
JWL17	2	2	water	——	——	150	ml	1
JWL17	2	3	sweet potato	boil	sweet potato porridge	50	g	1
JWL17	2	3	rice	boil	sweet potato porridge	100	g	1
JWL17	2	3	cabbage	fry	fried cabbage	100	g	1
JWL17	2	3	water	——	——	250	ml	1
JWL18	2	1	sweet potato	boil	sweet potato porridge	50	g	1
JWL18	2	1	rice	boil	sweet potato porridge	300	g	1
JWL18	2	1	radish	curing	pickles	20	g	1
JWL18	2	2	sweet potato	boil	sweet potato porridge	50	g	1
JWL18	2	2	rice	boil	sweet potato porridge	300	g	1
JWL18	2	2	green pepper	fry	double cooked pork slices	50	g	1
JWL18	2	2	pork	fry	double cooked pork slices	100	g	1
JWL18	2	2	water	——	——	500	ml	1
JWL18	2	3	sweet potato	boil	sweet potato porridge	50	g	1
JWL18	2	3	rice	boil	sweet potato porridge	300	g	1
JWL18	2	3	green pepper	fry	double cooked pork slices	50	g	1
JWL18	2	3	pork	fry	double cooked pork slices	100	g	1
JWL18	2	3	water	——	——	500	ml	1
JWL18	2	1	sweet potato	boil	sweet potato porridge	50	g	1
JWL18	2	1	rice	boil	sweet potato porridge	300	g	1
JWL18	2	1	green pepper	fry	fried green pepper	20	g	1
JWL18	2	2	sweet potato	boil	sweet potato porridge	50	g	1
JWL18	2	2	rice	boil	sweet potato porridge	300	g	1
JWL18	2	2	water	——	——	500	ml	1
JWL18	2	3	sweet potato	boil	sweet potato porridge	50	g	1
JWL18	2	3	rice	boil	sweet potato porridge	300	g	1
JWL18	2	3	water	——	——	500	ml	1
JWL18	2	1	——	——	——	——
JWL18	2	2	rice	steam	rice	150	g	1
JWL18	2	2	asparagus lettuce	fry	清fried asparagus lettuce	100	g	1
JWL18	2	2	celery	fry	fried celery	100	g	1
JWL18	2	3	rice	steam	rice	150	g	1
JWL18	2	3	asparagus lettuce	fry	清fried asparagus lettuce	100	g	1
JWL18	2	3	celery	fry	fried celery	100	g	1
JWL18	2	3	water	——	——	200	ml	1
JWL19	2	1	sweet potato	boil	sweet potato porridge	50	g	1
JWL19	2	1	rice	boil	sweet potato porridge	300	g	1
JWL19	2	1	radish	curing	pickles	20	g	1
JWL19	2	1	water	——	——	200	ml
JWL19	2	2	sweet potato	boil	sweet potato porridge	50	g	1
JWL19	2	2	rice	boil	sweet potato porridge	200	g	1
JWL19	2	2	green pepper	fry	double cooked pork slices	50	g	1
JWL19	2	2	pork	fry	double cooked pork slices	100	g	1
JWL19	2	2	water	——	——	500	ml	1
JWL19	2	3	sweet potato	boil	sweet potato porridge	50	g	1
JWL19	2	3	rice	boil	sweet potato porridge	200	g	1
JWL19	2	3	green pepper	fry	double cooked pork slices	50	g	1
JWL19	2	3	pork	fry	double cooked pork slices	100	g	1
JWL19	2	3	water	——	——	150	ml	1
JWL19	2	1	sweet potato	boil	sweet potato porridge	50	g	1
JWL19	2	1	rice	boil	sweet potato porridge	200	g	1
JWL19	2	1	green pepper	fry	fried green pepper	20	g	1
JWL19	2	2	sweet potato	boil	sweet potato porridge	50	g	1
JWL19	2	2	rice	boil	sweet potato porridge	200	g	1
JWL19	2	2	water	——	——	500	ml	1
JWL19	2	3	sweet potato	boil	sweet potato porridge	50	g	1
JWL19	2	3	rice	boil	sweet potato porridge	200	g	1
JWL19	2	3	water	——	——	150	ml	1
JWL19	2	1	water	——	——	300	ml	1
JWL19	2	1	radish	curing	pickles	20	g	1
JWL19	2	1	rice	boil	porridge	200	g	1
JWL19	2	2	rice	boil	porridge	250	g	1
JWL19	2	2	asparagus lettuce	fry	清fried asparagus lettuce	100	g	1
JWL19	2	2	water	——	——	300	ml	1
JWL19	2	3	noodle	boil	noodle	250	g	1
JWL19	2	3	water	——	——	200	ml	1
JWL20	2	1	sweet potato powder	boil	noodles	300	g	2
JWL20	2	2	pork	boil	dumplings	150	g	1
JWL20	2	2	fragrant-flowered garlic	boil	dumplings	50	g	1
JWL20	2	2	noodles	boil	dumplings	100	g	1
JWL20	2	2	water	——	——	300	ml	1
JWL20	2	3	water	——	——	150	ml	1
JWL20	2	3	rice	fry	rice	300	g	1
JWL20	2	1	fermented glutinous rice	boil	egg in fermented glutinous rice	100	g	1
JWL20	2	1	egg	boil	egg in fermented glutinous rice	100	g	1
JWL20	2	1	water	——	——	200	ml	1
JWL20	2	2	rice	steam	rice	300	g	1
JWL20	2	2	pork	fry	double cooked pork slices	100	g	1
JWL20	2	2	garlic sprout	fry	double cooked pork slices	50	g	1
JWL20	2	2	fish	stew	fish soup	100	g	1
JWL20	2	2	water	——	——	300	ml	1
JWL20	2	3	egg	fry	fried rice with egg	75	g	1
JWL20	2	3	rice	fry	fried rice with egg	300	g	1
JWL20	2	3	water	——	——	200	ml	1
JWL20	2	1	——	——	——	——
JWL20	2	2	rice	steam	rice	150	g	1
JWL20	2	2	pork	fry	double cooked pork slices	50	g	1
JWL20	2	2	green pepper	fry	double cooked pork slices	100	g	1
JWL20	2	2	water	——	——	200	ml	1
JWL20	2	2	liquor	——	——	100	ml	1
JWL20	2	3	egg	fry	fried rice with egg	75	g	1
JWL20	2	3	rice	fry	fried rice with egg	100	g	1
JWL20	2	3	water	——	——	150	ml	1

## Sheet: J-XY
Sample Person ID	Time	Occasion	Food materials	Cooking methods	Food items	Intake	Unit	Source of food
JXY01	2	1	glutinous rice	boil	sweet dumpling	50	g	1
JXY01	2	2	rice	steam	rice	100	g	1
JXY01	2	2	cabbage	fry	cabbage	100	g	1
JXY01	2	2	green pepper	fry	fried meat	100	g	1
JXY01	2	2	pork	fry	fried meat	50	g	1
JXY01	2	3	rice	steam	rice	100	g	1
JXY01	2	3	potato	steam	rice	100	g	1
JXY01	2	3	rice soup	boil	rice soup	200	ml	1
JXY01	2	1	noodles	boil	noodle	100	g	1
JXY01	2	1	spinach	boil	noodle	150	g	1
JXY01	2	2	chicken	fry	fried chicken	50	g	1
JXY01	2	2	pork bag	cold	cold meat	50	g	1
JXY01	2	2	pork	steam	sweet glutinous rice	50	g	1
JXY01	2	2	water	——	——	200	ml	1
JXY01	2	3	rice	boil	porridge	100	g	1
JXY01	2	3	edible rape	fry	fried edible rape	100	g	1
JXY01	2	1	——	——	——	——
JXY01	2	2	rice	steam	rice	100	g	1
JXY01	2	2	asparagus lettuce	fry	fried asparagus lettuce	100	g	1
JXY01	2	2	celery	fry	fried celery	50	g	1
JXY01	2	2	water	——	——	100	ml	1
JXY01	2	3	rice	steam	rice	100	g	1
JXY01	2	3	asparagus lettuce	fry	fried asparagus lettuce	100	g	1
JXY01	2	3	celery	fry	fried celery	50	g	1
JXY01	2	3	radish	stew	radish soup with rice	100	g	1
JXY02	2	1	pork	boil	porridge	20	g	1
JXY02	2	1	rice	boil	porridge	50	g	1
JXY02	2	1	pickles	curing	pickles	50	g	1
JXY02	2	1	water	——	——	800	ml	1
JXY02	2	2	rice	steam	rice	100	g	1
JXY02	2	2	mutton	stew	mutton soup	50	g	1
JXY02	2	2	edible rape	fry	fried edible rape	100	g	1
JXY02	2	2	water	——	——	400	ml	1
JXY02	2	3	rice	steam	rice	100	g	1
JXY02	2	3	mutton	stew	mutton soup	50	g	1
JXY02	2	3	edible rape	fry	fried edible rape	100	g	1
JXY02	2	3	water	——	——	200	ml	1
JXY02	2	1	rice	boil	porridge	50	g	1
JXY02	2	1	pickles	curing	pickles	50	g	1
JXY02	2	1	water	——	——	800	ml	1
JXY02	2	2	rice	steam	rice	100	g	1
JXY02	2	2	garlic sprout	fry	double cooked pork slices	50	g	1
JXY02	2	2	pork	fry	double cooked pork slices	50	g	1
JXY02	2	2	tofu	stew	stew tofu	100	g	1
JXY02	2	2	water	——	——	400	ml	1
JXY02	2	3	rice	boil	rice soup	100	g	1
JXY02	2	3	noodles	boil	rice soup	50	g	1
JXY02	2	3	water	——	——	200	ml	1
JXY02	2	1	——	——	——	——
JXY02	2	2	sweet potato	steam	sweet potato rice	50	g	1
JXY02	2	2	rice	steam	sweet potato rice	100	g	1
JXY02	2	2	cabbage	fry	fried cabbage	100	g	1
JXY02	2	2	water	——	——	300	ml	1
JXY02	2	3	rice	boil	porridge	200	g	1
JXY02	2	3	cabbage	fry	fried cabbage	120	g	1
JXY02	2	3	water	——	——	300	g	1
JXY03	2	1	noodles	boil	noodle	100	g	1
JXY03	2	1	water	——	——	400	g	1
JXY03	2	2	rice	steam	rice	300	g	1
JXY03	2	2	asparagus lettuce	fry	fried meat	50	g	1
JXY03	2	2	pork	fry	fried meat	40	g	1
JXY03	2	2	garlic sprout	fry	double cooked pork slices	50	g	1
JXY03	2	2	pork	fry	double cooked pork slices	40	g	1
JXY03	2	2	water	——	——	200	ml	1
JXY03	2	3	rice	boil	chicken	100	g	1
JXY03	2	3	radish	boil	chicken	50	g	1
JXY03	2	3	chicken	boil	chicken	150	g	1
JXY03	2	3	soup	boil	soup	200	ml	1
JXY03	2	1	noodles	steam	stuffed bun	100	g	1
JXY03	2	2	pork	cold	cold meat	50	g	1
JXY03	2	2	duck	roast	roast duck	50	g	1
JXY03	2	2	pork heart	cold	cold meat	50	g	1
JXY03	2	2	edible rape	fry	fried edible rape	50	g	1
JXY03	2	2	kelp	boil	kelp soup	30	g	1
JXY03	2	3	rice	steam	rice	150	g	1
JXY03	2	3	cabbage mustard	fry	fried cabbage mustard	50	g	1
JXY03	2	1	——	——	——	——
JXY03	2	2	rice	steam	rice	100	g	1
JXY03	2	2	asparagus lettuce	fry	fried asparagus lettuce	100	g	1
JXY03	2	2	cabbage	fry	fried meat	100	g	1
JXY03	2	2	pork	fry	fried meat	50	g	1
JXY03	2	2	water	——	——	150	g	1
JXY03	2	3	noodles	boil	noodle	100	g	1
JXY03	2	3	water	——	——	150	g	1
JXY04	2	1	rice	boil	porridge	50	g	1
JXY04	2	1	cabbage mustard	fry	fried cabbage mustard	100	g	1
JXY04	2	2	rice	steam	sweet potato rice	150	g	1
JXY04	2	2	sweet potato	steam	sweet potato rice	100	g	1
JXY04	2	2	pork	cold	cold meat	50	g	1
JXY04	2	2	cabbage mustard	fry	fried cabbage mustard	100	g	1
JXY04	2	3	noodles	boil	noodle	100	g	1
JXY04	2	1	rice	boil	rice	50	g	1
JXY04	2	2	rice	steam	rice	150	g	1
JXY04	2	2	cabbage mustard	fry	fried cabbage mustard	100	g	1
JXY04	2	3	noodles	boil	noodle	100	g	1
JXY04	2	1	——	——	——	——
JXY04	2	2	rice	steam	rice	150	g	1
JXY04	2	2	radish	stew	stew meat and turnip	100	g	1
JXY04	2	2	pork	stew	stew meat and turnip	50	g	1
JXY04	2	3	noodles	boil	noodle	200	g	1
JXY04	2	3	water	——	——	300	ml	1
JXY05	2	1	sweet potato	boil	sweet potato porridge	50	g	1
JXY05	2	1	rice	boil	sweet potato porridge	100	g	1
JXY05	2	1	asparagus lettuce	fry	fried asparagus lettuce	100	g	1
JXY05	2	1	cabbage	curing	pickles	50	g	1
JXY05	2	2	rice	steam	rice	150	g	1
JXY05	2	2	cauliflower	fry	fried cauliflower	100	g	1
JXY05	2	2	cabbage	fry	fried cabbage	100	g	1
JXY05	2	2	water	——	——	400	ml	1
JXY05	2	3	sweet dumpling	boil	sweet dumpling	150	g	1
JXY05	2	3	water	——	——	100	ml	1
JXY05	2	1	egg	boil	poached egg	150	g	1
JXY05	2	1	water	——	——	150	ml	1
JXY05	2	2	rice	steam	rice	150	g	1
JXY05	2	2	chicken	fry	fried chicken	100	g	1
JXY05	2	2	cabbage	fry	fried cabbage	100	g	1
JXY05	2	2	cabbage	fry	fried cabbage	100	g	1
JXY05	2	2	water	——	——	300	ml	1
JXY05	2	3	rice	steam	rice	150	g	1
JXY05	2	3	cabbage	fry	fried cabbage	100	g	1
JXY05	2	3	cauliflower	fry	fried cauliflower	100	g	1
JXY05	2	3	water	——	——	150	ml	1
JXY05	2	1	——	——	——	——
JXY05	2	2	asparagus lettuce	fry	fried meat	100	g	1
JXY05	2	2	pork	fry	fried meat	100	g	1
JXY05	2	2	garlic sprout	fry	fried garlic sprout	150	g	1
JXY05	2	2	cabbage	fry	fried cabbage	100	g	1
JXY05	2	2	rice	steam	rice	150	g	1
JXY05	2	2	water	——	——	400	ml	1
JXY05	2	3	pork	fry	double cooked pork slices	50	g	1
JXY05	2	3	garlic sprout	fry	double cooked pork slices	50	g	1
JXY05	2	3	cabbage	fry	fried cabbage	100	g	1
JXY05	2	3	rice	steam	rice	150	g	1
JXY05	2	3	water	——	——	400	ml	1
JXY06	2	1	rice	boil	porridge	200	g	1
JXY06	2	1	radish	curing	pickles	50	g	1
JXY06	2	1	noodles	steam	steamed bun	150	g	1
JXY06	2	2	rice	boil	porridge	200	g	1
JXY06	2	2	cabbage	fry	fried meat	200	g	1
JXY06	2	2	pork	fry	fried meat	50	g	1
JXY06	2	2	water	——	——	500	ml	1
JXY06	2	3	rice	boil	porridge	200	g	1
JXY06	2	3	radish	curing	pickles	75	g	1
JXY06	2	1	rice	boil	porridge	200	g	1
JXY06	2	1	radish	curing	pickles	50	g	1
JXY06	2	1	noodles	steam	steamed bun	50	g	1
JXY06	2	2	rice	steam	rice	30	g	2
JXY06	2	2	pork	steam	sweet meet	30	g	2
JXY06	2	2	pork	cold	cold meat	250	g	2
JXY06	2	2	liquor	——	——	100	g	2
JXY06	2	3	rice	boil	porridge	200	g	1
JXY06	2	3	radish	curing	pickles	50	g	1
JXY06	2	1	rice	boil	porridge	100	g	1
JXY06	2	1	radish	curing	pickles	20	g	1
JXY06	2	1	noodles	steam	stuffed bun	100	g	1
JXY06	2	2	rice	boil	porridge	200	g	1
JXY06	2	2	cabbage	fry	cabbage	80	g	1
JXY06	2	2	water	——	——	600	ml	1
JXY06	2	3	rice	boil	porridge	200	g	1
JXY06	2	3	celery	fry	fried celery	100	g	1
JXY06	2	3	water	——	——	600	ml	1
JXY07	2	1	rice	boil	porridge	200	g	1
JXY07	2	1	radish	curing	pickles	50	g	1
JXY07	2	1	noodles	steam	steamed bun	150	g	1
JXY07	2	2	rice	boil	porridge	200	g	1
JXY07	2	2	cabbage	fry	fried meat	200	g	1
JXY07	2	2	pork	fry	fried meat	50	g	1
JXY07	2	2	water	——	——	500	ml	1
JXY07	2	3	rice	boil	porridge	200	g	1
JXY07	2	3	radish	curing	pickles	75	g	1
JXY07	2	1	rice	boil	porridge	200	g	1
JXY07	2	1	radish	curing	pickles	50	g	1
JXY07	2	1	noodles	steam	steamed bun	50	g	1
JXY07	2	2	rice	steam	rice	30	g	2
JXY07	2	2	pork	steam	sweet meet	30	g	2
JXY07	2	2	pork	cold	cold meat	250	g	2
JXY07	2	2	liquor	——	——	100	g	2
JXY07	2	3	rice	boil	porridge	200	g	1
JXY07	2	3	radish	curing	pickles	50	g	1
JXY07	2	1	——	——	——	——
JXY07	2	2	rice	steam	rice	150	g	1
JXY07	2	2	celery	fry	fried celery	100	g	1
JXY07	2	2	water	——	——	150	ml	1
JXY07	2	3	rice	steam	rice	150	g	1
JXY07	2	3	radish	curing	pickles	100	g	1
JXY08	2	1	rice	boil	porridge	100	g	1
JXY08	2	1	radish	curing	pickles	30	g	1
JXY08	2	2	rice	steam	rice	75	g	1
JXY08	2	2	celery	fry	fried celery and meat	50	g	1
JXY08	2	2	pork	fry	fried celery and meat	50	g	1
JXY08	2	2	radish	stew	radish soup with rice	150	g	1
JXY08	2	3	rice	boil	sweet potato porridge	50	g	1
JXY08	2	3	sweet potato	boil	sweet potato porridge	50	g	1
JXY08	2	3	pork	pot-stewed	pot-stewed vegetables	50	g	1
JXY08	2	1	rice	boil	sweet potato porridge	50	g	1
JXY08	2	1	sweet potato	boil	sweet potato porridge	50	g	1
JXY08	2	1	radish	curing	pickles	30	g	1
JXY08	2	2	noodles	boil	noodle	100	g	1
JXY08	2	2	radish	stew	radish soup with rice	100	g	1
JXY08	2	3	rice	boil	sweet potato porridge	50	g	1
JXY08	2	3	sweet potato	boil	sweet potato porridge	50	g	1
JXY08	2	3	celery	fry	fried celery and meat	50	g	1
JXY08	2	3	pork	fry	fried celery and meat	50	g	1
JXY08	2	1	——	——	——	——
JXY08	2	2	rice	steam	rice	100	g	1
JXY08	2	2	celery	fry	fried celery and meat	100	g	1
JXY08	2	2	pork	fry	fried celery and meat	50	g	1
JXY08	2	3	rice	boil	sweet potato porridge	50	g	1
JXY08	2	3	sweet potato	boil	sweet potato porridge	50	g	1
JXY08	2	3	celery	fry	fried celery	100	g	1
JXY09	2	1	noodles	boil	noodle	100	g	1
JXY09	2	1	cabbage	fry	fried cabbage	50	g	1
JXY09	2	2	rice	steam	rice	100	g	1
JXY09	2	2	garlic sprout	fry	fried meat	50	g	1
JXY09	2	2	pork	fry	fried meat	100	g	1
JXY09	2	3	rice	boil	porridge	100	g	1
JXY09	2	3	garlic sprout	fry	double cooked pork slices	50	g	1
JXY09	2	3	pork	fry	double cooked pork slices	50	g	1
JXY09	2	1	noodles	boil	noodle	100	g	1
JXY09	2	1	cabbage	fry	fried cabbage	50	g	1
JXY09	2	2	rice	steam	rice	100	g	1
JXY09	2	2	garlic sprout	fry	double cooked pork slices	50	g	1
JXY09	2	2	pork	fry	double cooked pork slices	50	g	1
JXY09	2	3	rice	boil	porridge	100	g	1
JXY09	2	3	asparagus lettuce	fry	fried meat	100	g	1
JXY09	2	3	pork	fry	fried meat	50	g	1
JXY09	2	1	——	——	——	——
JXY09	2	2	rice	steam	rice	150	g	1
JXY09	2	2	garlic sprout	fry	double cooked pork slices	100	g	1
JXY09	2	2	pork	fry	double cooked pork slices	100	g	1
JXY09	2	3	noodles	boil	noodle	100	g	1
JXY10	2	1	egg	boil	poached egg	150	g	1
JXY10	2	2	rice	steam	rice	100	g	1
JXY10	2	2	celery	fry	fried celery	100	g	1
JXY10	2	2	green pepper	fry	double cooked pork slices	100	g	1
JXY10	2	2	pork	fry	double cooked pork slices	50	g	1
JXY10	2	3	rice	steam	rice	100	g	1
JXY10	2	3	radish	stew	radish soup with rice	100	g	1
JXY10	2	1	fermented glutinous rice	boil	egg in fermented glutinous rice	100	g	1
JXY10	2	1	egg	boil	egg in fermented glutinous rice	50	g	1
JXY10	2	2	rice	steam	rice	100	g	1
JXY10	2	2	potato	fry	fried potatoes silk	100	g	1
JXY10	2	2	green pepper	fry	fried meat	100	g	1
JXY10	2	2	pork	fry	fried meat	50	g	1
JXY10	2	3	rice	boil	porridge	50	g	1
JXY10	2	3	radish	fry	fried sliced radish	100	g	1
JXY10	2	1	——	——	——	——
JXY10	2	2	rice	steam	rice	100	g	1
JXY10	2	2	cauliflower	fry	fried meat	100	g	1
JXY10	2	2	pork	fry	fried meat	50	g	1
JXY10	2	2	radish	stew	radish soup with rice	100	g	1
JXY10	2	3	noodles	boil	noodle	100	g	1
JXY10	2	3	peasecod	boil	noodle	50	g	1
JXY11	2	1	rice	steam	rice	100	g	1
JXY11	2	1	cabbage	fry	fried cabbage	150	g	1
JXY11	2	2	pork	cold	cold meat	100	g	1
JXY11	2	2	rice	steam	rice	100	g	1
JXY11	2	2	cabbage	fry	fried cabbage	150	g	1
JXY11	2	3	rice	steam	rice	50	g	1
JXY11	2	3	pork	cold	cold meat	100	g	1
JXY11	2	3	cowpea	fry	fried meat	100	g	1
JXY11	2	3	pork	fry	fried meat	50	g	1
JXY11	2	1	noodles	boil	noodle	100	g	1
JXY11	2	2	rice	steam	rice	50	g	2
JXY11	2	2	pork	fry	fried meat	50	g	2
JXY11	2	2	pea	fry	fried meat	25	g	2
JXY11	2	2	beverage	——	——	300	ml	2
JXY11	2	3	rice	steam	rice	50	g	2
JXY11	2	3	pork	fry	fried meat	50	g	2
JXY11	2	3	pea	fry	fried meat	25	g	2
JXY11	2	3	beverage	——	——	300	ml	2
JXY11	2	1	——	——	——	——
JXY11	2	2	rice	steam	rice	100	g	1
JXY11	2	2	asparagus lettuce	fry	fried asparagus lettuce	100	g	1
JXY11	2	2	cabbage	fry	fried cabbage	50	g	1
JXY11	2	3	rice	steam	rice	100	g	1
JXY11	2	3	potato	fry	fried potatoes silk	100	g	1
JXY12	2	1	rice	steam	rice	100	g	1
JXY12	2	1	cabbage	fry	fried cabbage	150	g	1
JXY12	2	1	water	——	——	200	ml	1
JXY12	2	2	pork	cold	cold meat	100	g	1
JXY12	2	2	rice	steam	rice	100	g	1
JXY12	2	2	cabbage	fry	fried cabbage	150	g	1
JXY12	2	2	liquor	——	——	75	ml	1
JXY12	2	3	rice	steam	rice	50	g	1
JXY12	2	3	pork	cold	cold meat	100	g	1
JXY12	2	3	cowpea	fry	fried meat	100	g	1
JXY12	2	3	pork	fry	fried meat	50	g	1
JXY12	2	1	noodles	boil	noodle	100	g	1
JXY12	2	2	rice	steam	rice	50	g	2
JXY12	2	2	pork	fry	fried meat	50	g	2
JXY12	2	2	pea	fry	fried meat	25	g	2
JXY12	2	2	beverage	——	——	200	ml	2
JXY12	2	3	rice	steam	rice	50	g	2
JXY12	2	3	pork	fry	fried meat	50	g	2
JXY12	2	3	pea	fry	fried meat	25	g	2
JXY12	2	3	beverage	——	——	200	ml	2
JXY12	2	1	noodles	boil	noodle	100	g	2
JXY12	2	2	rice	steam	rice	100	g	1
JXY12	2	2	cabbage	fry	fried cabbage	50	g	1
JXY12	2	2	water	——	——	300	ml	1
JXY12	2	3	rice	steam	rice	100	g	1
JXY12	2	3	potato	fry	fried potatoes silk	100	g	1
JXY13	2	1	——	——	——	——
JXY13	2	1	——	——	——	250	ml	1
JXY13	2	2	rice	steam	rice	100	g	1
JXY13	2	2	celery	fry	fried celery and meat	100	g	1
JXY13	2	2	pork	fry	fried celery and meat	250	g	1
JXY13	2	2	water	——	——	500	ml	1
JXY13	2	3	noodles	boil	noodle	100	g	1
JXY13	2	3	water	——	——	500	ml	1
JXY13	2	1	——	——	——	——
JXY13	2	1	water	——	——	250	ml	1
JXY13	2	2	rice	steam	rice	100	g	2
JXY13	2	2	chicken	stew	stew chicken	100	g	2
JXY13	2	2	pork	cold	cold meat	100	g	2
JXY13	2	2	liquor	——	——	100	ml	2
JXY13	2	2	water	——	——	300	ml	2
JXY13	2	3	rice	steam	rice	100	g	2
JXY13	2	3	chicken	stew	stew chicken	100	g	2
JXY13	2	3	pork	cold	cold meat	100	g	2
JXY13	2	3	liquor	——	——	100	ml	2
JXY13	2	3	water	——	——	500	ml	2
JXY13	2	1	——	——	——	——
JXY13	2	2	rice	steam	rice	150	g	1
JXY13	2	2	radish	fry	fried radish	100	g	1
JXY13	2	3	rice	boil	porridge	200	g	1
JXY13	2	3	radish	fry	fried radish	100	g	1
JXY14	2	1	——	——	——	——
JXY14	2	1	——	——	——	200	ml	1
JXY14	2	2	rice	steam	rice	100	g	1
JXY14	2	2	celery	fry	fried celery and meat	100	g	1
JXY14	2	2	pork	fry	fried celery and meat	250	g	1
JXY14	2	2	water	——	——	300	ml	1
JXY14	2	3	noodles	boil	noodle	100	g	1
JXY14	2	3	water	——	——	400	ml	1
JXY14	2	1	——	——	——	——
JXY14	2	1	water	——	——	250	ml	1
JXY14	2	2	rice	steam	rice	100	g	2
JXY14	2	2	chicken	stew	stew chicken	100	g	2
JXY14	2	2	pork	cold	cold meat	100	g	2
JXY14	2	2	water	——	——	300	ml	2
JXY14	2	3	rice	steam	rice	100	g	2
JXY14	2	3	chicken	stew	stew chicken	100	g	2
JXY14	2	3	pork	cold	cold meat	100	g	2
JXY14	2	3	water	——	——	300	ml	2
JXY14	2	1	——	——	——	——
JXY14	2	2	rice	steam	rice	150	g	1
JXY14	2	2	cabbage	fry	fried green vegetable and meat	100	g	1
JXY14	2	2	pork	fry	fried green vegetable and meat	80	g	1
JXY14	2	3	rice	boil	porridge	200	g	1
JXY14	2	3	radish	fry	fried radish	100	g	1
JXY14	2	3	cabbage	fry	fried cabbage	80	g	1
JXY15	2	1	sweet potato	boil	sweet potato porridge	100	g	1
JXY15	2	1	rice	boil	sweet potato porridge	400	g	1
JXY15	2	1	egg	boil	egg	75	g	1
JXY15	2	1	water	——	——	100	ml	1
JXY15	2	2	sweet potato	steam	sweet potato rice	100	g	1
JXY15	2	2	rice	steam	sweet potato rice	100	g	1
JXY15	2	2	cabbage	fry	fried meat	100	g	1
JXY15	2	2	pork	fry	fried meat	150	g	1
JXY15	2	2	water	——	——	100	ml	1
JXY15	2	3	noodles	boil	noodle	100	g	1
JXY15	2	3	water	——	——	100	ml	1
JXY15	2	1	sweet potato	boil	sweet potato porridge	100	g	1
JXY15	2	1	rice	boil	sweet potato porridge	300	g	1
JXY15	2	1	egg	boil	egg	75	g	1
JXY15	2	1	cabbage	fry	cabbage	150	g	1
JXY15	2	1	water	——	——	100	ml	1
JXY15	2	2	garlic sprout	fry	fried meat	50	g	1
JXY15	2	2	pork	fry	fried meat	150	g	1
JXY15	2	2	sweet potato	steam	sweet potato rice	100	g	1
JXY15	2	2	rice	steam	sweet potato rice	100	g	1
JXY15	2	3	noodles	boil	noodle	100	g	1
JXY15	2	3	water	——	——	100	ml	1
JXY15	2	1	sweet potato	boil	sweet potato porridge	100	g	1
JXY15	2	1	rice	boil	sweet potato porridge	300	g	1
JXY15	2	1	egg	boil	egg	75	g	1
JXY15	2	1	cabbage	fry	cabbage	150	g	1
JXY15	2	1	water	——	——	100	ml	1
JXY15	2	2	garlic sprout	fry	fried meat	50	g	1
JXY15	2	2	pork	fry	fried meat	150	g	1
JXY15	2	2	sweet potato	steam	sweet potato rice	100	g	1
JXY15	2	2	rice	steam	sweet potato rice	100	g	1
JXY15	2	3	noodles	boil	noodle	100	g	1
JXY15	2	3	water	——	——	100	ml	1
JXY16	2	1	sweet potato	boil	sweet potato porridge	150	g	1
JXY16	2	1	rice	boil	sweet potato porridge	50	g	1
JXY16	2	2	rice	steam	rice	100	g	2
JXY16	2	2	pork	cold	cold meat	250	g	2
JXY16	2	2	tea	——	——	100	ml	2
JXY16	2	2	liquor	——	——	50	ml	2
JXY16	2	2	tea	——	——	600	ml	2
JXY16	2	3	sweet potato	boil	sweet potato porridge	100	g	1
JXY16	2	3	rice	boil	sweet potato porridge	50	g	1
JXY16	2	3	radish	curing	pickles	30	g	1
JXY16	2	1	——	——	——	——
JXY16	2	2	rice	steam	rice	50	g	1
JXY16	2	2	cabbage	fry	fried meat	150	g	1
JXY16	2	2	pork	fry	fried meat	100	g	1
JXY16	2	2	liquor	——	——	25	ml	1
JXY16	2	3	sweet potato	boil	sweet potato porridge	100	g	1
JXY16	2	3	rice	boil	sweet potato porridge	50	g	1
JXY16	2	3	radish	curing	pickles	30	g	1
JXY16	2	1	——	——	——	——
JXY16	2	2	rice	steam	rice	150	g	1
JXY16	2	2	cabbage	fry	fried cabbage	80	g	1
JXY16	2	3	sweet potato	boil	sweet potato porridge	100	g	1
JXY16	2	3	rice	boil	sweet potato porridge	100	g	1
JXY16	2	3	cabbage	fry	fried cabbage	80	g	1
JXY17	2	1	rice	steam	rice	100	g	1
JXY17	2	1	houttuynia cordata	cold	cold houttuynia cordata	50	g	1
JXY17	2	1	water	——	——	100	ml	1
JXY17	2	2	garlic sprout	fry	fried garlic sprout and meat	50	g	1
JXY17	2	2	pork	fry	fried garlic sprout and meat	50	g	1
JXY17	2	2	edible rape	fry	fried edible rape	50	g	1
JXY17	2	2	rice	steam	rice	150	g	1
JXY17	2	2	water	——	——	100	ml	1
JXY17	2	3	rice	steam	rice	150	g	1
JXY17	2	3	carrot	fry	fried carrot	100	g	1
JXY17	2	3	potato	fry	fried potatoes silk	20	g	1
JXY17	2	3	edible rape	fry	fried meat	50	g	1
JXY17	2	3	pork	fry	fried meat	50	g	1
JXY17	2	3	water	——	——	100	ml	1
JXY17	2	1	glutinous rice	steam	glutinous rice	100	g	1
JXY17	2	1	water	——	——	100	ml	1
JXY17	2	2	chicken	fry	fried chicken	150	g	1
JXY17	2	2	cabbage	fry	fried cabbage	50	g	1
JXY17	2	2	rice	steam	rice	150	g	1
JXY17	2	2	water	——	——	100	ml	1
JXY17	2	3	rice	steam	rice	150	g	1
JXY17	2	3	pea seedlings	fry	pea seedlings	50	g	1
JXY17	2	3	water	——	——	100	ml	1
JXY17	2	1	noodles	boil	noodle	200	g	1
JXY17	2	1	water	——	——	200	ml	1
JXY17	2	2	rice	steam	rice	100	g	1
JXY17	2	2	green pepper	fry	fried meat	40	g	1
JXY17	2	2	pork	fry	fried meat	40	g	1
JXY17	2	2	cabbage	fry	fried cabbage	80	g	1
JXY17	2	2	water	——	——	200	ml	1
JXY17	2	3	rice	steam	rice	100	g	1
JXY17	2	3	carrot	stew	carrot and meat stew	100	g	1
JXY17	2	3	pork	stew	carrot and meat stew	80	g	1
JXY18	2	1	——	——	——	——
JXY18	2	1	water	——	——	200	ml	1
JXY18	2	2	rice	steam	rice	250	g	1
JXY18	2	2	egg	fry	fried egg	75	g	1
JXY18	2	2	cabbage	fry	cabbage	50	g	1
JXY18	2	2	cabbage mustard	fry	cabbage	50	g	1
JXY18	2	2	water	——	——	200	ml	1
JXY18	2	3	sweet potato	steam	steamsweet potato	250	g	1
JXY18	2	3	pumpkin	steam	steampumpkin	250	g	1
JXY18	2	3	rice	steam	rice	250	g	1
JXY18	2	3	liquor	——	——	25	ml	1
JXY18	2	3	water	——	——	200	ml	1
JXY18	2	1	——	——	——	——
JXY18	2	1	water	——	——	200	ml	1
JXY18	2	2	rice	steam	rice	250	g	1
JXY18	2	2	egg	boil	poached egg	75	g	1
JXY18	2	2	cabbage	fry	fried cabbage	100	g	1
JXY18	2	2	water	——	——	300	ml	1
JXY18	2	3	rice	boil	porridge	150	g	1
JXY18	2	3	sweet potato	boil	porridge	500	g	1
JXY18	2	1	——	——	——	——
JXY18	2	2	rice	steam	rice	250	g	1
JXY18	2	2	cabbage	fry	fried cabbage	100	g	1
JXY18	2	2	water	——	——	150	ml	1
JXY18	2	3	rice	boil	sweet potato porridge	150	g	1
JXY18	2	3	sweet potato	boil	sweet potato porridge	100	g	1
JXY18	2	3	cabbage	fry	fried cabbage	100	g	1
JXY18	2	3	water	——	——	150	ml	1
JXY19	2	1	——	——	——	——
JXY19	2	1	water	——	——	300	ml	1
JXY19	2	2	rice	steam	rice	150	g	1
JXY19	2	2	asparagus lettuce	fry	fried cabbage	100	g	1
JXY19	2	2	cabbage	fry	fried cabbage	50	g	1
JXY19	2	2	pork	fry	double cooked pork slices	100	g	1
JXY19	2	2	water	——	——	600	ml	1
JXY19	2	3	sweet dumpling	boil	sweet dumpling	150	g	1
JXY19	2	3	glutinousrice flour	boil	glutinousrice flour	100	g	1
JXY19	2	3	noodles	steam	steamed bun	100	g	1
JXY19	2	3	water	——	——	600	ml	1
JXY19	2	1	——	——	——	——
JXY19	2	2	rice	steam	rice	100	g	1
JXY19	2	2	pork	fry	double cooked pork slices	100	g	1
JXY19	2	2	chicken	fry	chicken	50	g	1
JXY19	2	2	asparagus lettuce	fry	chicken	50	g	1
JXY19	2	2	water	——	——	1000	ml	1
JXY19	2	3	rice	steam	rice	100	g	1
JXY19	2	3	pork	fry	double cooked pork slices	50	g	1
JXY19	2	3	chicken	fry	chicken	100	g	1
JXY19	2	3	water	——	——	600	ml	1
JXY19	2	1	stuffed bun	steam	stuffed bun	150	g	2
JXY19	2	1	rice	boil	porridge	200	g	2
JXY19	2	2	rice	steam	rice	150	g	1
JXY19	2	2	pork	fry	double cooked pork slices	80	g	1
JXY19	2	2	asparagus lettuce	fry	fried asparagus lettuce	80	g	1
JXY19	2	2	water	——	——	600	g	1
JXY19	2	3	sweet dumpling	boil	sweet dumpling	100	g	1
JXY19	2	3	water	——	——	600	ml	1
JXY20	2	1	——	——	——	——
JXY20	2	2	rice	steam	rice	50	g	1
JXY20	2	2	egg	fry	fried egg	75	g	1
JXY20	2	2	cabbage	fry	cabbage	50	g	1
JXY20	2	2	cabbage mustard	fry	cabbage	50	g	1
JXY20	2	3	pumpkin	steam	steampumpkin	100	g	1
JXY20	2	3	rice	steam	rice	50	g	1
JXY20	2	3	water	——	——	200	ml	1
JXY20	2	1	——	——	——	——
JXY20	2	2	rice	steam	rice	50	g	1
JXY20	2	2	egg	boil	poached egg	75	g	1
JXY20	2	2	cabbage	fry	fried cabbage	50	g	1
JXY20	2	3	rice	boil	porridge	50	g	1
JXY20	2	3	sweet potato	boil	porridge	100	g	1
JXY20	2	1	——	——	——	——
JXY20	2	2	rice	steam	rice	100	g	1
JXY20	2	2	cabbage	fry	fried cabbage	100	g	1
JXY20	2	2	water	——	——	100	ml	1
JXY20	2	3	rice	boil	sweet potato porridge	100	g	1
JXY20	2	3	sweet potato	boil	sweet potato porridge	100	g	1
JXY20	2	3	cabbage	fry	fried cabbage	100	g	1
JXY20	2	3	water	——	——	150	ml	1
JXY21	2	1	bread	bake焙	bread	50	g	1
JXY21	2	1	water	pickle	water	200	ml	1
JXY21	2	1	water	——	——	200	ml	1
JXY21	2	2	green pepper	fry	fried meat	50	g	1
JXY21	2	2	pork	fry	fried meat	50	g	1
JXY21	2	2	fish	stew	fish soup	100	g	1
JXY21	2	2	rice	steam	rice	50	g	1
JXY21	2	2	cauliflower	fry	fried cabbage	50	g	1
JXY21	2	3	lotus root	fry	fried lotus root	50	g	1
JXY21	2	3	green pepper	fry	fried meat	50	g	1
JXY21	2	3	pork	fry	fried meat	50	g	1
JXY21	2	3	fish	stew	fish soup	50	g	1
JXY21	2	3	rice	steam	rice	50	g	1
JXY21	2	1	noodles	bake焙	bread	50	g	1
JXY21	2	1	water	pickle	water	200	g	1
JXY21	2	1	rice	boil	rice noodles	200	g	1
JXY21	2	1	water	——	——	200	ml	1
JXY21	2	2	soybean	boil	tofu	100	g	1
JXY21	2	2	lotus root	fry	fried lotus root	50	g	1
JXY21	2	2	rice	steam	rice	50	g	1
JXY21	2	1	sweet potato powder	boil	potato powder	100	g	1
JXY21	2	2	potato	fry	fried potatoes silk	100	g	1
JXY21	2	2	spareribs	steam	steamed spareribs	100	g	1
JXY21	2	2	rice	steam	rice	50	g	1
JXY21	2	2	water	——	——	50	g	1
JXY21	2	3	sweet potato	boil	sweet potato porridge	50	g	1
JXY21	2	3	rice	boil	sweet potato porridge	100	g	1
JXY22	2	1	——	——	——	——
JXY22	2	2	cabbage	fry	fried green vegetable and meat	100	g	1
JXY22	2	2	pork	fry	fried green vegetable and meat	100	g	1
JXY22	2	2	rice	steam	rice	50	g	1
JXY22	2	2	liquor	——	——	50	ml	1
JXY22	2	3	noodles	boil	noodles	150	g	1
JXY22	2	3	liquor	——	——	50	g	1
JXY22	2	1	——	——	——
JXY22	2	2	rice	steam	rice	100	g	1
JXY22	2	2	asparagus lettuce	fry	fried meat	50	g	1
JXY22	2	2	pork	fry	fried meat	50	g	1
JXY22	2	2	agaric	fry	fried agaric	50	g	1
JXY22	2	3	rice	steam	rice	50	g	1
JXY22	2	3	asparagus lettuce	fry	fried meat	50	g	1
JXY22	2	3	agaric	fry	fried asparagus lettuce and agaric	50	g	1
JXY22	2	3	water	——	——	200	ml	1
JXY22	2	1	——	——	——	——
JXY22	2	2	rice	steam	rice	50	g	1
JXY22	2	2	potato	fry	fried potato and spareribs	50	g	1
JXY22	2	2	spareribs	fry	fried potato and spareribs	50	g	1
JXY22	2	2	water	——	——	200	ml	1
JXY22	2	3	rice	steam	rice	50	g	1
JXY22	2	3	potato	fry	fried potato and spareribs	50	g	1
JXY22	2	3	spareribs	fry	fried potato and spareribs	50	g	1
JXY22	2	3	water	——	——	200	ml	1
JXY23	2	1	sweet potato	boil	sweet potato porridge	100	g	1
JXY23	2	1	rice	boil	sweet potato porridge	400	g	1
JXY23	2	1	egg	boil	poached egg	50	g	1
JXY23	2	2	sweet potato	boil	sweet potato rice	100	g	1
JXY23	2	2	rice	boil	sweet potato rice	100	g	1
JXY23	2	2	cabbage	fry	cabbage	100	g	1
JXY23	2	2	pork	fry	pork	150	g	1
JXY23	2	3	noodles	boil	noodle	100	g	1
JXY23	2	1	sweet potato	boil	sweet potato porridge	100	g	1
JXY23	2	1	rice	boil	sweet potato porridge	300	g	1
JXY23	2	1	cabbage	fry	cabbage	150	g	1
JXY23	2	2	garlic sprout	fry	double cooked pork slices	50	g	1
JXY23	2	2	pork	fry	double cooked pork slices	150	g	1
JXY23	2	2	sweet potato	steam	sweet potato rice	100	g	1
JXY23	2	2	rice	steam	sweet potato rice	100	g	1
JXY23	2	2	——	——	——	100	ml	1
JXY23	2	3	noodles	boil	noodle	100	g	1
JXY23	2	1	——	——	——	——
JXY23	2	2	rice	steam	rice	250	g	1
JXY23	2	2	garlic sprout	fry	double cooked pork slices	100	g	1
JXY23	2	2	pork	fry	double cooked pork slices	50	g	1
JXY23	2	2	water	——	——	500	ml	1
JXY23	2	3	noodles	boil	noodle	150	g	1
JXY23	2	3	water	——	——	500	ml	1
JXY24	2	1	flour	steam	steamed bun	50	g	1
JXY24	2	1	rice	boil	porridge	50	g	1
JXY24	2	1	carrot	fry	fried carrot	50	g	1
JXY24	2	2	rice	steam	rice	150	g	1
JXY24	2	2	celery	fry	fried celery	50	g	1
JXY24	2	2	green pepper	fry	double cooked pork slices	100	g	1
JXY24	2	2	pork	fry	double cooked pork slices	50	g	1
JXY24	2	3	rice	steam	rice	150	g	1
JXY24	2	3	radish	stew	radish soup with rice	100	g	1
JXY24	2	1	flour	steam	steamed bun	25	g	1
JXY24	2	1	rice	boil	porridge	50	g	1
JXY24	2	2	rice	steam	rice	150	g	1
JXY24	2	2	potato	fry	fried potatoes silk	100	g	1
JXY24	2	2	green pepper	fry	double cooked pork slices	100	g	1
JXY24	2	2	pork	fry	double cooked pork slices	50	g	1
JXY24	2	3	rice	steam	porridge	50	g	1
JXY24	2	3	radish	fry	fried sliced radish	100	g	1
JXY24	2	1	——	——	——	——
JXY24	2	2	cauliflower	fry	fried meat	100	g	1
JXY24	2	2	pork	fry	fried meat	50	g	1
JXY24	2	2	radish	stew	radish soup with rice	100	g	1
JXY24	2	2	rice	steam	rice	100	g	1
JXY24	2	2	soup	——	——	——
JXY24	2	3	noodle	boil	noodle	100	g	1
JXY24	2	3	pea seedlings	boil	noodle	50	g	1
JXY25	2	1	——	——	——	——
JXY25	2	2	cabbage	fry	fried cabbage	100	g	1
JXY25	2	2	rice	steam	rice	150	g	1
JXY25	2	3	fish	boil	fish	100	g	1
JXY25	2	3	celery	boil	fish	100	g	1
JXY25	2	3	chicken giblets	fry	fried chicken and celery	50	g	1
JXY25	2	3	celery	fry	fried chicken and celery	50	g	1
JXY25	2	3	garlic sprout	fry	double cooked pork slices	20	g	1
JXY25	2	3	pork	fry	double cooked pork slices	50	g	1
JXY25	2	3	rice	steam	rice	150	g	1
JXY25	2	1	——	——	——	——
JXY25	2	2	rice	steam	rice	100	g	1
JXY25	2	2	fish	boil	fish	100	g	1
JXY25	2	3	asparagus lettuce	fry	fried asparagus lettuce	50	g	1
JXY25	2	3	rice	steam	rice	50	g	1
JXY25	2	1	——	——	——	——
JXY25	2	2	rice	steam	rice	100	g	1
JXY25	2	2	celery	fry	fried celery	100	g	1
JXY25	2	2	asparagus lettuce	fry	fried asparagus lettuce	50	g	1
JXY25	2	2	白water	——	——	100	g	1
JXY25	2	3	rice	steam	rice	100	g	1
JXY25	2	3	celery	fry	fried celery	100	g	1
JXY25	2	3	白water	——	——	50	g	1
JXY26	2	1	noodle	boil	noodle	100	g	1
JXY26	2	2	garlic sprout	fry	double cooked pork slices	50	g	1
JXY26	2	2	pork	fry	double cooked pork slices	50	g	1
JXY26	2	2	rice	steam	rice	150	g	1
JXY26	2	2	tea	——	——	800	ml	1
JXY26	2	3	fish	boil	fish
JXY26	2	1	——	——	——	——
JXY26	2	2	rice	steam	rice	150	g	1
JXY26	2	2	fish	boil	poached fish	100	g	1
JXY26	2	2	garlic sprout	fry	double cooked pork slices	50	g	1
JXY26	2	2	pork	fry	double cooked pork slices	50	g	1
JXY26	2	3	asparagus lettuce	fry	fried asparagus lettuce	150	g	1
JXY26	2	3	rice	steam	rice	150	g	1
JXY26	2	1	rice	boil	porridge	100	g	1
JXY26	2	1	asparagus lettuce	fry	fried asparagus lettuce	150	g	1
JXY26	2	1	白water	——	——	150	ml	1
JXY26	2	2	rice	steam	rice	150	g	1
JXY26	2	2	asparagus lettuce	fry	fried asparagus lettuce	100	g	1
JXY26	2	2	celery	fry	fried celery	50	g	1
JXY26	2	2	白water	——	——	150	ml	1
JXY26	2	3	rice	steam	rice	100	g	1
JXY26	2	3	asparagus lettuce	steam	fried asparagus lettuce	100	g	1
JXY26	2	3	celery	fry	fried celery	100	g	1
JXY26	2	3	白water	——	——	150	g	1
JXY27	2	1	chicken	fry	fried chicken	250	g	1
JXY27	2	1	rice	boil	porridge	150	g	1
JXY27	2	2	chicken	fry	fried chicken	250	g	1
JXY27	2	2	rice	steam	rice	150	g	1
JXY27	2	2	soup	——	——	600	g	1
JXY27	2	3	chicken	fry	fried chicken	250	g	1
JXY27	2	3	rice	steam	rice	150	g	1
JXY27	2	1	chicken	fry	fried chicken	250	g	1
JXY27	2	1	rice	steam	rice	150	g	1
JXY27	2	2	chicken	fry	fried chicken	250	g	1
JXY27	2	2	rice	steam	rice	150	g	1
JXY27	2	2	soup	——	——	800	g	1
JXY27	2	3	chicken	fry	fried chicken	250	g	1
JXY27	2	3	rice	steam	rice	150	g	1
JXY27	2	1	sweet potato	boil	sweet potato porridge	200	g	1
JXY27	2	1	sweet potato	boil	sweet potato porridge	100	g	1
JXY27	2	1	cabbage	胭	pickles	50	g	1
JXY27	2	2	chicken	fry	fried chicken	25	g	1
JXY27	2	2	rice	steam	rice	150	g	1
JXY27	2	3	chicken	fry	fried chicken	250	g	1
JXY27	2	3	rice	steam	rice	150	g	1
JXY27	2	3	——	——	——	800	ml	1
JXY28	2	1	rice	boil	porridge	100	g	1
JXY28	2	1	asparagus lettuce	fry	fried meat	100	g	1
JXY28	2	1	pork	fry	fried meat	50	g	1
JXY28	2	1	water	——	——	400	ml	1
JXY28	2	2	rice	steam	rice	100	g	1
JXY28	2	2	chicken	fry	fried chicken	100	g	1
JXY28	2	2	fish	boil	poached fish	50	g	1
JXY28	2	2	pork	fry	fried meat	100	g	1
JXY28	2	2	water	——	——	200	ml	1
JXY28	2	3	rice	steam	rice	100	g	1
JXY28	2	3	fish	boil	poached fish	50	g	1
JXY28	2	3	pork	fry	fried meat	100	g	1
JXY28	2	3	water	——	——	200	ml	1
JXY28	2	1	flour	fry	deep-fried dough stick	100	g	1
JXY28	2	1	water	——	——	400	ml	1
JXY28	2	2	rice	steam	rice	100	g	1
JXY28	2	2	celery	fry	fried celery and meat	150	g	1
JXY28	2	2	pork	fry	fried celery and meat	100	g	1
JXY28	2	2	water	——	——	400	ml	1
JXY28	2	3	rice	steam	rice	100	g	1
JXY28	2	3	pork	fry	fried celery and meat	100	g	1
JXY28	2	3	water	——	——	400	ml	1
JXY28	2	1	noodle	boil	noodle	150	g	1
JXY28	2	1	water	——	——	200	g	1
JXY28	2	2	potato	fry	fried potatoes silk	150	g	1
JXY28	2	2	sweet potato	steam	sweet potato rice	150	g	1
JXY28	2	2	rice	steam	sweet potato rice	100	g	1
JXY28	2	3	rice	steam	rice	150	g	1
JXY28	2	3	potato	fry	fried potatoes silk	100	g	1
JXY29	2	1	tea	——	——	2100	ml	1
JXY29	2	2	radish	stew	stew meat and turnip	150	g	1
JXY29	2	2	pork	stew	stew meat and turnip	100	g	1
JXY29	2	2	rice	steam	rice	100	g	1
JXY29	2	2	water	——	——	400	ml	1
JXY29	2	3	rice	steam	rice	100	g	1
JXY29	2	3	radish	stew	stew meat and turnip	150	g	1
JXY29	2	3	pork	stew	stew meat and turnip	100	g	1
JXY29	2	3	water	——	——	400	ml	1
JXY29	2	1	tea	——	——	400	ml	1
JXY29	2	2	cucumber	fry	fried meat	150	g	1
JXY29	2	2	pork	fry	fried meat	100	g	1
JXY29	2	2	rice	steam	rice	100	g	1
JXY29	2	2	water	——	——	400	ml	1
JXY29	2	3	flour	boil	wonton	100	g	1
JXY29	2	3	water	——	——	400	ml	1
JXY29	2	1	——	——	——	——	g	1
JXY29	2	2	rice	steam	rice	100	g	1
JXY29	2	2	asparagus lettuce	fry	fried asparagus lettuce	80	g	1
JXY29	2	2	celery	fry	fried celery	100	g	1
JXY29	2	2	water	——	——	100	ml	1
JXY29	2	3	noodles	boil	noodle	200	g	1
JXY29	2	3	water	——	——	300	ml	1
JXY31	2	1	flour	boil	sweet dumpling	100	g	1
JXY31	2	1	sesame	boil	sweet dumpling	10	g	1
JXY31	2	2	rice	steam	rice	100	g	1
JXY31	2	2	asparagus lettuce	fry	fried meat	100	g	1
JXY31	2	2	pork	fry	fried meat	50	g	1
JXY31	2	2	cabbage	fry	fried cabbage	200	g	1
JXY31	2	2	egg	boil	poached egg	20	g	1
JXY31	2	2	cabbage	stew	cabbage soup	300	ml	1
JXY31	2	2	water	——	——	600	ml	1
JXY31	2	3	rice	boil	sweet potato porridge	100	g	1
JXY31	2	3	sweet potato	boil	sweet potato porridge	100	g	1
JXY31	2	3	cabbage	fry	fried cabbage	300	g	1
JXY31	2	3	water	——	——	400	ml	1
JXY31	2	1	flour	boil	sweet dumpling	100	g	1
JXY31	2	2	rice	steam	rice	100	g	1
JXY31	2	2	green pepper	fry	fried meat	50	g	1
JXY31	2	2	pork	fry	fried meat	50	g	1
JXY31	2	2	cabbage	fry	fried cabbage	150	g	1
JXY31	2	2	pea seedlings	stew	pea seedlings	100	ml	1
JXY31	2	2	water	——	——	200	ml	1
JXY31	2	3	rice	boil	porridge	30	g	1
JXY31	2	3	pickles	boil	porridge	50	g	1
JXY31	2	3	edible rape	fry	fried edible rape	150	g	1
JXY31	2	3	potato	fry	fried potatoes silk	100	g	1
JXY31	2	3	water	——	——	400	ml	1
JXY31	2	1	——	——	——	——	g	1
JXY31	2	2	rice	steam	rice	100	g	1
JXY31	2	2	garlic sprout	fry	fried meat	30	g	1
JXY31	2	2	pork	fry	fried meat	50	g	1
JXY31	2	2	water	——	——	200	ml	1
JXY31	2	3	rice	boil	porridge	200	g	1
JXY31	2	3	cabbage	fry	fried cabbage	80	g	1
JXY31	2	3	carrot	fry	fried carrot	80	g	1
JXY31	2	3	water	——	——	300	ml	1

## Sheet: H-QG
Sample Person ID	Time	Occasion	Food materials	Cooking methods	Food items	Intake	Unit	Source of food
HQG16	2	1	rice	boil	sweet potato porridge	100	g	1
HQG16	2	1	sweet potato	boil	sweet potato porridge	250	g	1
HQG16	2	2	rice	boil	sweet potato porridge	100	g	1
HQG16	2	2	sweet potato	boil	sweet potato porridge	50	g	1
HQG16	2	2	pork	fry	cabbage	250	g	1
HQG16	2	2	cabbage	fry	cabbage	100	g	1
HQG16	2	2	Chinese yam	fry	pork	200	g	1
HQG16	2	3	rice	boil	sweet potato porridge	100	g	1
HQG16	2	3	sweet potato	boil	sweet potato porridge	50	g	1
HQG16	2	3	pork	fry	cabbage	250	g	1
HQG16	2	3	cabbage	fry	cabbage	100	g	1
HQG16	2	3	Chinese yam	fry	pork	200	g	1
HQG16	2	1	glutinous rice	boil	sweet dumpling	200	g	1
HQG16	2	1	egg	boil	poached egg	50	g	1
HQG16	2	1	soup			150	ml	1
HQG16	2	2	rice	steam	rice	250	g	1
HQG16	2	2	sweet potato	boil	sweet potato porridge	50	g	1
HQG16	2	2	pork	fry	cabbage	250	g	1
HQG16	2	2	cabbage	fry	cabbage	100	g	1
HQG16	2	2	Chinese yam	fry	pork	200	g	1
HQG16	2	3	rice	boil	taro porridge	100	g	1
HQG16	2	3	taro	boil	taro porridge	200	g	1
HQG16	2	1
HQG16	2	2	rice	steam	rice	250	g	1
HQG16	2	2	sweet potato	boil	sweet potato porridge	150	g	1
HQG16	2	2	pork	fry	pork	50	g	1
HQG16	2	2	cabbage	fry	pork	150	g	1
HQG16	2	2	water			150	ml	1
HQG16	2	3	rice	steam	rice	250	g	1
HQG16	2	3	sweet potato	boil	sweet potato porridge	150	g	1
HQG16	2	3	pork	fry	pork	50	g	1
HQG16	2	3	cabbage	fry	pork	150	g	1
HQG16	2	3	water			150	ml	1
HQG17	2	1	rice	boil	sweet potato porridge	50	g	1
HQG17	2	1	sweet potato	boil	sweet potato porridge	100	g	1
HQG17	2	2	rice	boil	sweet potato porridge	100	g	1
HQG17	2	2	sweet potato	boil	sweet potato porridge	50	g	1
HQG17	2	2	pork	fry	cabbage	100	g	1
HQG17	2	2	cabbage	fry	cabbage	100	g	1
HQG17	2	2	Chinese yam	fry	pork	200	g	1
HQG17	2	3	rice	boil	sweet potato porridge	100	g	1
HQG17	2	3	sweet potato	boil	sweet potato porridge	50	g	1
HQG17	2	3	pork	fry	cabbage	100	g	1
HQG17	2	3	cabbage	fry	cabbage	100	g	1
HQG17	2	3	Chinese yam	fry	pork	200	g	1
HQG17	2	1	glutinous rice	boil	sweet dumpling	200	g	1
HQG17	2	1	egg	boil	poached egg	50	g	1
HQG17	2	1	soup			150	ml	1
HQG17	2	2	rice	steam	rice	250	g	1
HQG17	2	2	sweet potato	boil	sweet potato porridge	50	g	1
HQG17	2	2	pork	fry	cabbage	100	g	1
HQG17	2	2	cabbage	fry	cabbage	100	g	1
HQG17	2	2	Chinese yam	fry	pork	200	g	1
HQG17	2	3	rice	boil	taro porridge	100	g	1
HQG17	2	3	taro	boil	taro porridge	50	g	1
HQG17	2	1
HQG17	2	2	rice	boil	sweet potato porridge	100	g	1
HQG17	2	2	sweet potato	boil	sweet potato porridge	100	g	1
HQG17	2	2	pork	fry	pork	50	g	1
HQG17	2	2	cabbage	fry	pork	100	g	1
HQG17	2	2	water			150	ml	1
HQG17	2	3	rice	boil	sweet potato porridge	100	g	1
HQG17	2	3	sweet potato	boil	sweet potato porridge	100	g	1
HQG17	2	3	pork	fry	pork	50	g	1
HQG17	2	3	cabbage	fry	pork	100	g	1
HQG17	2	3	water			150	ml	1
HQG18	2	1	rice	boil	sweet potato porridge	100	g	1
HQG18	2	1	sweet potato	boil	sweet potato porridge	100	g	1
HQG18	2	1	cabbage	curing	pickles	50	g	1
HQG18	2	2	turnip	boil	poached radish	100	g	1
HQG18	2	2	pork	stew	stewed meat	100	g	1
HQG18	2	2	pork	stew	stewed meat	100	g	1
HQG18	2	2	soup			150	ml	1
HQG18	2	3	turnip	boil	poached radish	100	g	1
HQG18	2	3	pork	stew	stewed meat	100	g	1
HQG18	2	3	pork	stew	stewed meat	100	g	1
HQG18	2	3	soup			150	ml	1
HQG18	2	1	corn	boil	corn paste	100	g	1
HQG18	2	2	rice	steam	rice	50	g	1
HQG18	2	2	turnip	boil	poached radish	100	g	1
HQG18	2	2	pork	stew	stewed meat	100	g	1
HQG18	2	2	pork	stew	stewed meat	100	g	1
HQG18	2	2	soup			150	ml	1
HQG18	2	3	noodles	boil	noodles	150	g	1
HQG18	2	1	flour	steam	steamed bun	100	g	1
HQG18	2	1	water			100	ml	1
HQG18	2	2	rice	steam	rice	50	g	1
HQG18	2	2	celery	fry	pork	50	g	1
HQG18	2	2	pork	fry	pork	50	g	1
HQG18	2	2	water			100	ml	1
HQG18	2	3	noodles	boil	noodles	150	g	1
HQG18	2	3	water			100	ml	1
HQG19	2	1	rice	boil	sweet potato porridge	100	g	1
HQG19	2	1	sweet potato	boil	sweet potato porridge	100	g	1
HQG19	2	2	turnip	boil	poached radish	100	g	1
HQG19	2	2	pork	stew	stewed meat	100	g	1
HQG19	2	2	pork	stew	stewed meat	100	g	1
HQG19	2	2	soup			150	ml	1
HQG19	2	3	turnip	boil	poached radish	100	g	1
HQG19	2	3	pork	stew	stewed meat	100	g	1
HQG19	2	3	rice	steam	rice	50	g	1
HQG19	2	3	pork	stew	stewed meat	100	g	1
HQG19	2	3	soup			150	ml	1
HQG19	2	1	corn	boil	corn paste	100	g	1
HQG19	2	2	rice	steam	rice	50	g	1
HQG19	2	2	turnip	boil	poached radish	100	g	1
HQG19	2	2	pork	stew	stewed meat	100	g	1
HQG19	2	2	pork	stew	stewed meat	100	g	1
HQG19	2	2	soup			100	ml	1
HQG19	2	3	noodles	boil	noodles	100	g	1
HQG19	2	1	flour	steam	steamed bun	50	g	1
HQG19	2	1	water			100	ml	1
HQG19	2	2	rice	steam	rice	50	g	1
HQG19	2	2	celery	fry	pork	50	g	1
HQG19	2	2	pork	fry	pork	50	g	1
HQG19	2	2	water			100	ml	1
HQG19	2	3	noodles	boil	noodles	150	g	1
HQG19	2	3	water			100	ml	1
HQG20	2	1	rice	boil	sweet potato porridge	200	g	1
HQG20	2	1	sweet potato	boil	sweet potato porridge	50	g	1
HQG20	2	1	cabbage	fry	fried cabbage	50	g	1
HQG20	2	2	rice	steam	rice	100	g	1
HQG20	2	2	radish	steam	rice	40	g	1
HQG20	2	2	preserved meat	steam	preserved meat	50	g	1
HQG20	2	3	noodle	boil	noodle	100	g	1
HQG20	2	3	cabbage	boil	boiled cabbage	100	g	1
HQG20	2	1	rice	steam	rice	50	g	1
HQG20	2	1	radish	stew	stewed meat	100	g	1
HQG20	2	1	soup			200	ml	1
HQG20	2	2	rice	steam	rice	100	g	1
HQG20	2	2	stew	steam	rice	40	g	1
HQG20	2	2	asparagus lettuce	fry	fried asparagus lettuce	100	g	1
HQG20	2	3	rice	boil	sweet potato porridge	100	g	1
HQG20	2	3	sweet potato	boil	sweet potato porridge	40	g	1
HQG20	2	3	cauliflower	fry	fried cauliflower	100	g	1
HQG20	2	1	noodle	boil	noodle	100	g	1
HQG20	2	1	soup			100	ml	1
HQG20	2	2	rice	steam	rice	100	g	1
HQG20	2	2	asparagus lettuce	fry	pork	50	g	1
HQG20	2	2	pork	fry	pork	50	g	1
HQG20	2	2	water			100	ml	1
HQG20	2	3	noodles	boil	noodles	100	g	1
HQG20	2	3	pea	boil	noodles	50	g	1
HQG20	2	3	soup			100	ml	1

## Sheet: H-JJ
Sample Person ID	Time	Occasion	Food materials	Cooking methods	Food items	Intake	Unit	Source of food
H-JJ-01	2	1	sweet potato	boil	sweet potato porridge	100	g	1
H-JJ-01	2	1	rice	boil	sweet potato porridge	100	g	1
H-JJ-01	2	1	celery	fry	fried celery and meat	100	g	1
H-JJ-01	2	1	pork	fry	fried celery and meat	100	g	1
H-JJ-01	2	2	rice	boil	rice	200	g	1
H-JJ-01	2	2	asparagus lettuce	fry	fried meat	100	g	1
H-JJ-01	2	2	pork	fry	fried meat	50	g	1
H-JJ-01	2	3	pumpkin	boil	pumpkin porridge	100	g	1
H-JJ-01	2	3	rice	boil	pumpkin porridge	200	g	1
H-JJ-01	2	3	pork	boil		50	g	1
H-JJ-01	2	3	cauliflower	fry	fried meat	100	g	1
H-JJ-01	2	3	pork	fry	fried meat	50	g	1
H-JJ-01	2	1	sweet potato	boil	sweet potato porridge	100	g	1
H-JJ-01	2	1	rice	boil	sweet potato porridge	100	g	1
H-JJ-01	2	1	cauliflower	fry	fried meat	50	g	1
H-JJ-01	2	1	pork	fry	fried meat	50	g	1
H-JJ-01	2	2	sweet potato	boil	sweet potato porridge	100	g	1
H-JJ-01	2	2	rice	boil	sweet potato porridge	100	g	1
H-JJ-01	2	2	asparagus lettuce	fry	fried meat	100	g	1
H-JJ-01	2	2	pork	fry	fried meat	50	g	1
H-JJ-01	2	3	pumpkin	boil	pumpkin porridge	100	g	1
H-JJ-01	2	3	rice	boil	pumpkin porridge	200	g	1
H-JJ-01	2	3	green pepper	fry	fried meat	100	g	1
H-JJ-01	2	3	pork	fry	fried meat	50	g	1
H-JJ-01	2	1	noodle	boil		100	g	1
H-JJ-01	2	2	sweet potato	boil	sweet potato porridge	100	g	1
H-JJ-01	2	2	rice	boil	sweet potato porridge	100	g	1
H-JJ-01	2	2	celery	fry	fried celery and meat	150	g	1
H-JJ-01	2	2	pork	fry	fried celery and meat	50	g	1
H-JJ-01	2	2	water	——		200	ml	1
H-JJ-01	2	3	sweet potato	boil	sweet potato porridge	150	g	1
H-JJ-01	2	3	rice	boil	sweet potato porridge	50	g	1
H-JJ-01	2	3	asparagus lettuce	fry	fried meat	100	g	1
H-JJ-01	2	3	pork	fry	fried meat	100	g	1
H-JJ-01	2	3	water	——		150	ml	1
H-JJ-02	2	1	sweet potato	boil	sweet potato porridge	100	g	1
H-JJ-02	2	1	rice	boil	sweet potato porridge	100	g	1
H-JJ-02	2	1	celery	fry	fried celery and meat	100	g	1
H-JJ-02	2	1	pork	fry	fried celery and meat	50	g	1
H-JJ-02	2	2	rice	boil	rice	150	g	1
H-JJ-02	2	2	asparagus lettuce	fry	fried meat	100	g	1
H-JJ-02	2	2	pork	fry	fried meat	50	g	1
H-JJ-02	2	2	water	——		400	ml	1
H-JJ-02	2	3	pumpkin	boil	pumpkin porridge	100	g	1
H-JJ-02	2	3	rice	boil	pumpkin porridge	100	g	1
H-JJ-02	2	3	pork	boil		50	g	1
H-JJ-02	2	3	cauliflower	fry	fried meat	100	g	1
H-JJ-02	2	3	pork	fry	fried meat	50	g	1
H-JJ-02	2	1	sweet potato	boil	sweet potato porridge	100	g	1
H-JJ-02	2	1	rice	boil	sweet potato porridge	100	g	1
H-JJ-02	2	1	cauliflower	fry	fried meat	50	g	1
H-JJ-02	2	1	pork	fry	fried meat	50	g	1
H-JJ-02	2	1	water	——		400	ml	1
H-JJ-02	2	2	sweet potato	boil	sweet potato porridge	100	g	1
H-JJ-02	2	2	rice	boil	sweet potato porridge	100	g	1
H-JJ-02	2	2	asparagus lettuce	fry	fried meat	100	g	1
H-JJ-02	2	2	pork	fry	fried meat	50	g	1
H-JJ-02	2	3	pumpkin	boil	pumpkin porridge	100	g	1
H-JJ-02	2	3	rice	boil	pumpkin porridge	100	g	1
H-JJ-02	2	3	green pepper	fry	fried meat	100	g	1
H-JJ-02	2	3	pork	fry	fried meat	50	g	1
H-JJ-02	2	1	noodle	boil		100	g	1
H-JJ-02	2	2	sweet potato	boil	sweet potato porridge	150	g	1
H-JJ-02	2	2	rice	boil	sweet potato porridge	50	g	1
H-JJ-02	2	2	celery	fry	fried celery and meat	100	g	1
H-JJ-02	2	2	pork	fry	fried celery and meat	50	g	1
H-JJ-02	2	3	sweet potato	boil	sweet potato porridge	100	g	1
H-JJ-02	2	3	rice	boil	sweet potato porridge	50	g	1
H-JJ-02	2	3	asparagus lettuce	fry	fried meat	150	g	1
H-JJ-02	2	3	pork	fry	fried meat	50	g	1
H-JJ-02	2	3	water	——		200	ml	1
H-JJ-03	2	1	rice	boil	porridge	150	g	1
H-JJ-03	2	1	asparagus lettuce	fry	fried asparagus lettuce	150	g	1
H-JJ-03	2	1	water	——	water	300	ml	1
H-JJ-03	2	2	rice	boil	rice	150	g	1
H-JJ-03	2	2	garlic sprout	fry	double cooked pork slices	20	g	1
H-JJ-03	2	2	pork	fry	double cooked pork slices	100	g	1
H-JJ-03	2	2	water	——	water	200	ml	1
H-JJ-03	2	3	rice	boil	porridge	150	g	1
H-JJ-03	2	3	asparagus lettuce	fry	fried meat	100	g	1
H-JJ-03	2	3	pork	fry	fried meat	100	g	1
H-JJ-03	2	3	mushroom	fry	fried mushroom	100	g	1
H-JJ-03	2	1	rice	boil	porridge	150	g	1
H-JJ-03	2	1	asparagus lettuce	fry	fried asparagus lettuce	100	g	1
H-JJ-03	2	1	water	——	water	300	ml	1
H-JJ-03	2	2	rice	boil	rice	150	g	1
H-JJ-03	2	2	celery	fry	fried celery and meat	100	g	1
H-JJ-03	2	2	pork	fry	fried celery and meat	100	g	1
H-JJ-03	2	2	radish	cold	cold sliced radish	75	g	1
H-JJ-03	2	2	water	——	water	400	ml	1
H-JJ-03	2	3	rice	boil	porridge	150	g	1
H-JJ-03	2	3	asparagus lettuce	fry	fried meat	50	g	1
H-JJ-03	2	3	pork	fry	fried meat	100	g	1
H-JJ-03	2	3	water	——	water	300	ml	1
H-JJ-03	2	1	——	——	——	——
H-JJ-03	2	2	rice	boil	rice	100	g	1
H-JJ-03	2	2	asparagus lettuce	fry	fried meat	150	g	1
H-JJ-03	2	2	pork	fry	fried meat	50	g	1
H-JJ-03	2	2	water	——	water	200	ml	1
H-JJ-03	2	3	rice	boil	porridge	150	g	1
H-JJ-03	2	3	celery	fry	fried celery and meat	100	g	1
H-JJ-03	2	3	pork	fry	fried celery and meat	50	g	1
H-JJ-03	2	3	water	——	water	200	ml	1
H-JJ-04	2	1	rice	boil	porridge	150	g	1
H-JJ-04	2	1	asparagus lettuce	fry	fried asparagus lettuce	150	g	1
H-JJ-04	2	1	water	——	water	200	ml	1
H-JJ-04	2	2	rice	boil	rice	150	g	1
H-JJ-04	2	2	garlic sprout	fry	double cooked pork slices	20	g	1
H-JJ-04	2	2	pork	fry	double cooked pork slices	100	g	1
H-JJ-04	2	2	water	——	water	200	ml	1
H-JJ-04	2	3	rice	boil	porridge	150	g	1
H-JJ-04	2	3	asparagus lettuce	fry	fried meat	100	g	1
H-JJ-04	2	3	pork	fry	fried meat	50	g	1
H-JJ-04	2	3	mushroom	fry	fried mushroom	100	g	1
H-JJ-04	2	3	water	——	water	200	ml	1
H-JJ-04	2	1	rice	boil	porridge	150	g	1
H-JJ-04	2	1	asparagus lettuce	fry	fried asparagus lettuce	100	g	1
H-JJ-04	2	1	water	——	water	200	ml	1
H-JJ-04	2	2	rice	boil	rice	150	g	1
H-JJ-04	2	2	celery	fry	fried celery and meat	100	g	1
H-JJ-04	2	2	pork	fry	fried celery and meat	100	g	1
H-JJ-04	2	2	radish	cold	cold sliced radish	50	g	1
H-JJ-04	2	2	water	——	water	300	ml	1
H-JJ-04	2	3	rice	boil	porridge	100	g	1
H-JJ-04	2	3	asparagus lettuce	fry	fried meat	100	g	1
H-JJ-04	2	3	pork	fry	fried meat	50	g	1
H-JJ-04	2	3	water	——	water	300	ml	1
H-JJ-04	2	1	——	——	——	——
H-JJ-04	2	2	rice	boil	rice	150	g	1
H-JJ-04	2	2	asparagus lettuce	fry	fried meat	150	g	1
H-JJ-04	2	2	pork	fry	fried meat	100	g	1
H-JJ-04	2	2	water	——	water	400	ml	1
H-JJ-04	2	3	rice	boil	porridge	150	g	1
H-JJ-04	2	3	celery	fry	fried celery and meat	100	g	1
H-JJ-04	2	3	pork	fry	fried celery and meat	100	g	1
H-JJ-04	2	3	water	——	water	300	ml	1
H-JJ-05	2	1	noodle	boil		100	g	1
H-JJ-05	2	2	rice	boil	carrot rice	100	g	1
H-JJ-05	2	2	carrot	boil	carrot rice	100	g	1
H-JJ-05	2	2	turnip	boil	turnip soup	250	g	1
H-JJ-05	2	2	water	——	water	200	ml	1
H-JJ-05	2	3	rice	boil	carrot rice	100	g	1
H-JJ-05	2	3	carrot	boil	carrot rice	100	g	1
H-JJ-05	2	3	garlic sprout	fry	fried chicken	100	g	1
H-JJ-05	2	3	chicken	fry	fried chicken	100	g	1
H-JJ-05	2	3	water	——	water	200	ml	1
H-JJ-05	2	1	noodle	boil		100	g	1
H-JJ-05	2	1	water	——	noodle soup	200	ml	1
H-JJ-05	2	2	rice	boil	carrot rice	100	g	1
H-JJ-05	2	2	carrot	boil	carrot rice	100	g	1
H-JJ-05	2	2	potato	stew	stew potato	150	g	1
H-JJ-05	2	3	——	——	——	——	g	1
H-JJ-05	2	1	——	——	——	——	g	1
H-JJ-05	2	2	flour	steam	stuffed bun	70	g	1
H-JJ-05	2	2	pork	steam	stuffed bun	30	g	1
H-JJ-05	2	2	water	——	water	150	ml	1
H-JJ-05	2	3	noodle	boil		100	g	1
H-JJ-05	2	3	cabbage	boil		50	g	1
H-JJ-06	2	1	rice	boil	rice	50	g	5
H-JJ-06	2	1	celery	fry		100	g	5
H-JJ-06	2	1	pickles	——	——	5	g	5
H-JJ-06	2	1	kelp	——	——	50	g	5
H-JJ-06	2	1	chicken	——	——	50	g	5
H-JJ-06	2	2	rice	boil	rice	50	g	5
H-JJ-06	2	2	celery	fry		100	g	5
H-JJ-06	2	2	pickles	——	——	5	g	5
H-JJ-06	2	2	kelp	——	——	50	g	5
H-JJ-06	2	2	chicken	——	——	50	g	5
H-JJ-06	2	2	beverage	——	——	150	ml	5
H-JJ-06	2	3	rice	boil	porridge	150	g	1
H-JJ-06	2	3	garlic sprout	fry	double cooked pork slices	50	g	1
H-JJ-06	2	3	pork	fry	double cooked pork slices	50	g	1
H-JJ-06	2	1	sweet dumpling	boil		150	g	1
H-JJ-06	2	2	rice	boil	rice	50	g	1
H-JJ-06	2	2	potato	fry	fried meat	150	g	1
H-JJ-06	2	2	pork	fry	fried meat	25	g	1
H-JJ-06	2	3	noodle	boil		150	g	1
H-JJ-06	2	3	pea seedlings	boil		50	g	1
H-JJ-06	2	3	water	——	water	100	ml	1
H-JJ-06	2	1	noodle	boil		100	g	3
H-JJ-06	2	2	rice	boil	rice	100	g	1
H-JJ-06	2	2	potato	fry	fried meat	100	g	1
H-JJ-06	2	2	pork	fry	fried meat	50	g	1
H-JJ-06	2	2	asparagus lettuce			50	g	1
H-JJ-06	2	2	water	——	water	200	ml	1
H-JJ-06	2	3	noodle	boil		150	g	1
H-JJ-06	2	3	pea seedlings	boil		50	g	1
H-JJ-06	2	3	water	——	water	200	ml	1
H-JJ-07	2	1	rice	boil	rice	100	g	5
H-JJ-07	2	1	celery	fry		100	g	5
H-JJ-07	2	1	pickles	——	——	5	g	5
H-JJ-07	2	1	kelp	——	——	50	g	5
H-JJ-07	2	1	chicken	——	——	50	g	5
H-JJ-07	2	1	water	——	water	100	ml	5
H-JJ-07	2	2	rice	boil	rice	100	g	5
H-JJ-07	2	2	celery	fry		100	g	5
H-JJ-07	2	2	pickles	——	——	5	g	5
H-JJ-07	2	2	kelp	——	——	50	g	5
H-JJ-07	2	2	chicken	——	——	50	g	5
H-JJ-07	2	2	water	——	water	100	ml	5
H-JJ-07	2	3	rice	boil	porridge	150	g	1
H-JJ-07	2	3	garlic sprout	fry	double cooked pork slices	50	g	1
H-JJ-07	2	3	pork	fry	double cooked pork slices	50	g	1
H-JJ-07	2	3	water	——	water	100	ml	1
H-JJ-07	2	1	sweet dumpling	boil		150	g	1
H-JJ-07	2	2	rice	boil	rice	150	g	1
H-JJ-07	2	2	potato	fry	fried meat	150	g	1
H-JJ-07	2	2	pork	fry	fried meat	25	g	1
H-JJ-07	2	3	noodle	boil		150	g	1
H-JJ-07	2	3	pea seedlings	boil		50	g	1
H-JJ-07	2	3	water	——	water	100	ml	1
H-JJ-07	2	1	noodle	boil		100	g	3
H-JJ-07	2	2	rice	boil	rice	100	g	1
H-JJ-07	2	2	potato	fry	fried meat	100	g	1
H-JJ-07	2	2	pork	fry	fried meat	50	g	1
H-JJ-07	2	2	asparagus lettuce			100	g	1
H-JJ-07	2	2	water	——	water	200	ml	1
H-JJ-07	2	3	noodle	boil		100	g	1
H-JJ-07	2	3	pea seedlings	boil		50	g	1
H-JJ-08	2	1	rice	boil	rice	50	g	5
H-JJ-08	2	1	chicken	stew	stew chicken	50	g	5
H-JJ-08	2	1	pork	stew	stewed meat	50	g	5
H-JJ-08	2	1	pea	fry	fried pea	100	g	5
H-JJ-08	2	1	water	——	water	200	ml	5
H-JJ-08	2	2	rice	boil	rice	50	g	5
H-JJ-08	2	2	chicken	stew	stew chicken	50	g	5
H-JJ-08	2	2	pork	stew	stewed meat	50	g	5
H-JJ-08	2	2	pea	fry	fried pea	150	g	5
H-JJ-08	2	2	beef	pot-stewed	beef	50	g	5
H-JJ-08	2	2	beverage	——		200	ml	5
H-JJ-08	2	3	noodle	boil		100	g	1
H-JJ-08	2	3	pea seedlings	boil		50	g	1
H-JJ-08	2	3	water	——	noodle soup	200	ml	1
H-JJ-08	2	1	rice	boil	porridge	100	g	1
H-JJ-08	2	1	pickles			25	g	1
H-JJ-08	2	2	馍			100	g	1
H-JJ-08	2	2	rice	boil	porridge	100	g	1
H-JJ-08	2	2	edible rape	fry	fried edible rape	50	g	1
H-JJ-08	2	3	——	——	——	——	g	1
H-JJ-08	2	1	potato powder	boil		100	g	1
H-JJ-08	2	1	water	——	water	150	ml	1
H-JJ-08	2	2	rice	boil	porridge	100	g	1
H-JJ-08	2	2	garlic sprout	fry	double cooked pork slices	100	g	1
H-JJ-08	2	2	pork	fry	double cooked pork slices	50	g	1
H-JJ-08	2	2	water	——	water	150	ml	1
H-JJ-08	2	3	noodle	boil		100	g	1
H-JJ-08	2	3	pea seedlings	boil		50	g	1
H-JJ-08	2	3	water	——	water	100	ml	1
H-JJ-09	2	1	sweet potato	boil	sweet potato porridge	100	g	1
H-JJ-09	2	1	rice	boil	sweet potato porridge	50	g	1
H-JJ-09	2	1	carrot	cold	sliced carrot	50	g	1
H-JJ-09	2	2	rice	boil	rice	100	g	1
H-JJ-09	2	2	potato	fry	fried meat	100	g	1
H-JJ-09	2	2	pork	fry	fried meat	50	g	1
H-JJ-09	2	3	sweet potato	boil	sweet potato porridge	100	g	1
H-JJ-09	2	3	rice	boil	sweet potato porridge	50	g	1
H-JJ-09	2	3	lotus root	fry	fried lotus root	100	g	1
H-JJ-09	2	1	sweet potato	boil	sweet potato porridge	100	g	1
H-JJ-09	2	1	rice	boil	sweet potato porridge	50	g	1
H-JJ-09	2	1	celery	cold	cold celery	100	g	1
H-JJ-09	2	2	turnip	boil	turnip porridge	100	g	1
H-JJ-09	2	2	rice	boil	turnip porridge	100	g	1
H-JJ-09	2	3	rice	boil	rice	100	g	1
H-JJ-09	2	3	garlic sprout	fry	double cooked pork slices	100	g	1
H-JJ-09	2	3	pork	fry	double cooked pork slices	50	g	1
H-JJ-09	2	1	——	——	——	——
H-JJ-09	2	2	sweet potato	boil	sweet potato porridge	50	g	1
H-JJ-09	2	2	rice	boil	sweet potato porridge	100	g	1
H-JJ-09	2	2	cabbage	fry	fried cabbage	100	g	1
H-JJ-09	2	3	noodle	boil		100	g	1
H-JJ-09	2	3	pea seedlings	boil		50	g	1
H-JJ-10	2	1	sweet potato	boil	sweet potato porridge	100	g	1
H-JJ-10	2	1	rice	boil	sweet potato porridge	50	g	1
H-JJ-10	2	1	carrot	cold	sliced carrot	50	g	1
H-JJ-10	2	2	rice	boil	rice	100	g	1
H-JJ-10	2	2	potato	fry	fried meat	100	g	1
H-JJ-10	2	2	pork	fry	fried meat	50	g	1
H-JJ-10	2	3	sweet potato	boil	sweet potato porridge	100	g	1
H-JJ-10	2	3	rice	boil	sweet potato porridge	50	g	1
H-JJ-10	2	3	lotus root	fry	fried lotus root	100	g	1
H-JJ-10	2	1	sweet potato	boil	sweet potato porridge	100	g	1
H-JJ-10	2	1	rice	boil	sweet potato porridge	50	g	1
H-JJ-10	2	1	celery	cold	cold celery	100	g	1
H-JJ-10	2	2	turnip	boil	turnip porridge	100	g	1
H-JJ-10	2	2	rice	boil	turnip porridge	100	g	1
H-JJ-10	2	3	rice	boil	rice	100	g	1
H-JJ-10	2	3	garlic sprout	fry	double cooked pork slices	100	g	1
H-JJ-10	2	3	pork	fry	double cooked pork slices	50	g	1
H-JJ-10	2	1	——	——	——	——
H-JJ-10	2	2	sweet potato	boil	sweet potato porridge	50	g	1
H-JJ-10	2	2	rice	boil	sweet potato porridge	100	g	1
H-JJ-10	2	2	cabbage	fry	fried cabbage	100	g	1
H-JJ-10	2	3	noodle	boil		100	g	1
H-JJ-10	2	3	pea seedlings	boil		50	g	1
H-JJ-11	2	1	sweet potato	boil	sweet potato porridge	50	g	1
H-JJ-11	2	1	rice	boil	sweet potato porridge	25	g	1
H-JJ-11	2	1	pickles			10	g	1
H-JJ-11	2	2	wonton	boil	wonton	100	g	1
H-JJ-11	2	3	sweet potato	boil	sweet potato porridge	50	g	1
H-JJ-11	2	3	rice	boil	sweet potato porridge	25	g	1
H-JJ-11	2	3	cabbage	fry	fried cabbage	50	g	1
H-JJ-11	2	1	sweet potato	boil	sweet potato porridge	50	g	1
H-JJ-11	2	1	rice	boil	sweet potato porridge	25	g	1
H-JJ-11	2	1	cabbage	fry	fried cabbage	50	g	1
H-JJ-11	2	2	sweet potato	boil	sweet potato porridge	50	g	1
H-JJ-11	2	2	rice	boil	sweet potato porridge	25	g	1
H-JJ-11	2	2	cabbage	fry	fried cabbage	50	g	1
H-JJ-11	2	3	noodle	boil		50	g	1
H-JJ-11	2	3	pea seedlings	boil		25	g	1
H-JJ-11	2	3	water	——	water	100	ml	1
H-JJ-11	2	1	stuffed bun	steam	stuffed bun with sugar inside	100	g
H-JJ-11	2	1	water	——	water	150	ml	1
H-JJ-11	2	2	sweet potato	boil	sweet potato porridge	50	g	1
H-JJ-11	2	2	rice	boil	sweet potato porridge	50	g	1
H-JJ-11	2	2	celery	fry	fried celery	100	g	1
H-JJ-11	2	2	water	——	water	100	ml	1
H-JJ-11	2	3	sweet potato	boil	sweet potato porridge	50	g	1
H-JJ-11	2	3	rice	boil	sweet potato porridge	50	g	1
H-JJ-11	2	3	celery	fry	fried celery	100	g	1
H-JJ-11	2	3	water	——	water	100	ml	1
H-JJ-12	2	1	sweet potato	boil	sweet potato porridge	50	g	1
H-JJ-12	2	1	rice	boil	sweet potato porridge	25	g	1
H-JJ-12	2	1	pickles			10	g	1
H-JJ-12	2	2	wonton	boil	wonton	100	g	1
H-JJ-12	2	3	sweet potato	boil	sweet potato porridge	50	g	1
H-JJ-12	2	3	rice	boil	sweet potato porridge	25	g	1
H-JJ-12	2	3	cabbage	fry	fried cabbage	50	g	1
H-JJ-12	2	1	sweet potato	boil	sweet potato porridge	50	g	1
H-JJ-12	2	1	rice	boil	sweet potato porridge	25	g	1
H-JJ-12	2	1	cabbage	fry	fried cabbage	50	g	1
H-JJ-12	2	2	sweet potato	boil	sweet potato porridge	50	g	1
H-JJ-12	2	2	rice	boil	sweet potato porridge	25	g	1
H-JJ-12	2	2	cabbage	fry	fried cabbage	50	g	1
H-JJ-12	2	3	noodle	boil		50	g	1
H-JJ-12	2	3	pea seedlings	boil		25	g	1
H-JJ-12	2	3	water	——	water	100	ml	1
H-JJ-12	2	1	stuffed bun	steam	stuffed bun with sugar inside	100	g
H-JJ-12	2	1	water	——	water	150	ml	1
H-JJ-12	2	2	sweet potato	boil	sweet potato porridge	50	g	1
H-JJ-12	2	2	rice	boil	sweet potato porridge	50	g	1
H-JJ-12	2	2	celery	fry	fried celery	100	g	1
H-JJ-12	2	2	water	——	water	100	ml	1
H-JJ-12	2	3	sweet potato	boil	sweet potato porridge	50	g	1
H-JJ-12	2	3	rice	boil	sweet potato porridge	50	g	1
H-JJ-12	2	3	celery	fry	fried celery	100	g	1
H-JJ-12	2	3	water	——	water	100	ml	1
H-JJ-13	2	1	noodle	boil		100	g	1
H-JJ-13	2	1	celery	boil		50	g	1
H-JJ-13	2	2	rice	boil	rice	100	g	1
H-JJ-13	2	2	green pepper	fry	fried meat	100	g	1
H-JJ-13	2	2	pork	fry	fried meat	50	g	1
H-JJ-13	2	3	sweet potato	boil	sweet potato porridge	50	g	1
H-JJ-13	2	3	rice	boil	sweet potato porridge	50	g	1
H-JJ-13	2	3	carrot	curing			g	1
H-JJ-13	2	3	water	——	water	150	ml	1
H-JJ-13	2	1	noodle	boil		100	g	1
H-JJ-13	2	1	pea seedlings	boil		50	g	1
H-JJ-13	2	2	rice	boil	rice	100	g	1
H-JJ-13	2	2	asparagus lettuce	fry	fried meat	100	g	1
H-JJ-13	2	2	pork	fry	fried meat	50	g	1
H-JJ-13	2	3	rice	boil	rice	100	g	1
H-JJ-13	2	3	pork	cold	cold meat	100	g	1
H-JJ-13	2	3	water	——	water	150	ml	1
H-JJ-13	2	1	noodle	boil		100	g	3
H-JJ-13	2	1	water	——	water	200	ml	1
H-JJ-13	2	2	rice	boil	rice	50	g	1
H-JJ-13	2	2	garlic sprout	fry	double cooked pork slices	50	g	1
H-JJ-13	2	2	pork	fry	double cooked pork slices	100	g	1
H-JJ-13	2	2	liquor			100	ml	1
H-JJ-13	2	3	noodle	boil		100	g	1
H-JJ-13	2	3	asparagus lettuce叶	boil		100	g	1
H-JJ-13	2	3	water	——	water	200	ml	1
H-JJ-14	2	1	pork	boil	dumplings	100	g	1
H-JJ-14	2	1	shallot	boil	dumplings	20	g	1
H-JJ-14	2	1	sesame	boil	sweet dumpling	20	g	1
H-JJ-14	2	1	peanut	boil	sweet dumpling	30	g	1
H-JJ-14	2	1	glutinousrice flour	boil	sweet dumpling	70	g	1
H-JJ-14	2	2	sweet potato	boil	sweet potato porridge	100	g	1
H-JJ-14	2	2	rice	boil	sweet potato porridge	50	g	1
H-JJ-14	2	2	carrot	stew	carrot and meat stew	100	g	1
H-JJ-14	2	2	pork	stew	carrot and meat stew	50	g	1
H-JJ-14	2	2	sausage	boil		30	g	1
H-JJ-14	2	2	water	——	tea	300	ml	1
H-JJ-14	2	3	noodle	boil		100	g	1
H-JJ-14	2	3	edible rape	boil		100	g	1
H-JJ-14	2	3	water	——	water	400	ml	1
H-JJ-14	2	1	sesame	boil	sweet dumpling	20	g	1
H-JJ-14	2	1	peanut	boil	sweet dumpling	30	g	1
H-JJ-14	2	1	glutinousrice flour	boil	sweet dumpling	70	g	1
H-JJ-14	2	2	sweet potato	stew	carrot and meat stew	100	g	1
H-JJ-14	2	2	carrot	stew	carrot and meat stew	100	g	1
H-JJ-14	2	2	pork	stew	carrot and meat stew	50	g	1
H-JJ-14	2	3	sweet potato	boil	sweet potato porridge	100	g	1
H-JJ-14	2	3	rice	boil	sweet potato porridge	50	g	1
H-JJ-14	2	3	carrot	stew	carrot and meat stew	100	g	1
H-JJ-14	2	3	pork	stew	carrot and meat stew	50	g	1
H-JJ-14	2	3	sausage	boil		30	g	1
H-JJ-14	2	3	water	——	water	400	ml	1
H-JJ-14	2	1	deep-fried dough stick	fry	deep-fried dough stick	50	g	3
H-JJ-14	2	1	soybean milk	boil		100	g	3
H-JJ-14	2	2	rice	boil	rice	150	g	1
H-JJ-14	2	2	celery	fry	fried celery and meat	100	g	1
H-JJ-14	2	2	pork	fry	fried celery and meat	75	g	1
H-JJ-14	2	2	pickles			30	g	1
H-JJ-14	2	2	sausage	boil		50	g	1
H-JJ-14	2	2	water	——	water	400	ml	1
H-JJ-14	2	3	sweet potato	boil	sweet potato porridge	150	g	1
H-JJ-14	2	3	rice	boil	sweet potato porridge	50	g	1
H-JJ-14	2	3	garlic sprout	fry	fried meat	50	g	1
H-JJ-14	2	3	pork	fry	fried meat	100	g	1
H-JJ-14	2	3	water	——	water	200	ml	1
H-JJ-15	2	1	pork	boil	dumplings	100	g	1
H-JJ-15	2	1	shallot	boil	dumplings	20	g	1
H-JJ-15	2	1	sesame	boil	sweet dumpling	15	g	1
H-JJ-15	2	1	peanut	boil	sweet dumpling	20	g	1
H-JJ-15	2	1	glutinousrice flour	boil	sweet dumpling	50	g	1
H-JJ-15	2	2	sweet potato	boil	sweet potato porridge	80	g	1
H-JJ-15	2	2	rice	boil	sweet potato porridge	30	g	1
H-JJ-15	2	2	carrot	stew	carrot and meat stew	100	g	1
H-JJ-15	2	2	pork	stew	carrot and meat stew	50	g	1
H-JJ-15	2	2	sausage	boil		20	g	1
H-JJ-15	2	2	water	——	tea	200	ml	1
H-JJ-15	2	3	noodle	boil		100	g	1
H-JJ-15	2	3	edible rape	boil		100	g	1
H-JJ-15	2	3	water	——	water	150	ml	1
H-JJ-15	2	1	noodle	boil		100	g	1
H-JJ-15	2	2	sweet potato	stew	carrot and meat stew	100	g	1
H-JJ-15	2	2	carrot	stew	carrot and meat stew	100	g	1
H-JJ-15	2	2	pork	stew	carrot and meat stew	50	g	1
H-JJ-15	2	2	water	——	water	200	ml	1
H-JJ-15	2	3	sweet potato	boil	sweet potato porridge	100	g	1
H-JJ-15	2	3	rice	boil	sweet potato porridge	50	g	1
H-JJ-15	2	3	carrot	stew	carrot and meat stew	100	g	1
H-JJ-15	2	3	pork	stew	carrot and meat stew	50	g	1
H-JJ-15	2	3	sausage	boil		30	g	1
H-JJ-15	2	3	water	——	water	400	ml	1
H-JJ-15	2	1	deep-fried dough stick	fry	deep-fried dough stick	50	g	3
H-JJ-15	2	1	soybean milk	boil		100	g	3
H-JJ-15	2	2	rice	boil	rice	150	g	1
H-JJ-15	2	2	celery	fry	fried celery and meat	50	g	1
H-JJ-15	2	2	pork	fry	fried celery and meat	50	g	1
H-JJ-15	2	2	pickles			30	g	1
H-JJ-15	2	2	sausage	boil		40	g	1
H-JJ-15	2	2	water	——	water	200	ml	1
H-JJ-15	2	3	sweet potato	boil	sweet potato porridge	100	g	1
H-JJ-15	2	3	rice	boil	sweet potato porridge	50	g	1
H-JJ-15	2	3	garlic sprout	fry	fried meat	50	g	1
H-JJ-15	2	3	pork	fry	fried meat	100	g	1
H-JJ-15	2	3	water	——	water	100	ml	1
H-JJ-16	2	1	radish	boil	radish porridge	100	g	1
H-JJ-16	2	1	rice	boil	radish porridge	50	g	1
H-JJ-16	2	1	water	——	water	200	ml	1
H-JJ-16	2	2	rice	boil	rice	100	g	1
H-JJ-16	2	2	preserved meat	boil		50	g	1
H-JJ-16	2	2	pork	fry	vermicelli	50	g	1
H-JJ-16	2	2	vermicelli	fry	vermicelli	50	g	1
H-JJ-16	2	2	helianthus tuberosus	fry	fried helianthus tuberosus	50	g	1
H-JJ-16	2	2	pork liver	boil	meat soup	50	g	1
H-JJ-16	2	2	water	——		200	ml	1
H-JJ-16	2	3	rice	boil	noodle	100	g	1
H-JJ-16	2	3	radish	stew	stew meat and radish	100	g	1
H-JJ-16	2	3	pork	stew	stew meat and radish	50	g	1
H-JJ-16	2	3	water	——		500	ml	1
H-JJ-16	2	1	asparagus lettuce	boil	asparagus lettuce porridge	50	g	1
H-JJ-16	2	1	rice	boil	asparagus lettuce porridge	50	g	1
H-JJ-16	2	1	water	——		100	ml	1
H-JJ-16	2	2	rice	boil	rice	100	g	1
H-JJ-16	2	2	pork	stew	stew meat	100	g	1
H-JJ-16	2	2	beef	pot-stewed	beef	100	g	1
H-JJ-16	2	2	pea	stew	stew pease	50	g	1
H-JJ-16	2	3	noodle	boil		100	g	1
H-JJ-16	2	3	water	——		100	ml	1
H-JJ-16	2	1	noodle	boil		100	g	3
H-JJ-16	2	2	rice	boil	rice	100	g	1
H-JJ-16	2	2	pork		pork	100	g	1
H-JJ-16	2	2	broccoli	boil	vegetable soup	50	g	1
H-JJ-16	2	2	celery			100	g	1
H-JJ-16	2	2	water	——		200	ml	1
H-JJ-16	2	3	noodle	boil		100	g	1
H-JJ-16	2	3	pea seedlings	boil		50	g	1
H-JJ-16	2	3	water	——		200	ml	1
H-JJ-17	2	1	radish	boil	radish porridge	100	g	1
H-JJ-17	2	1	rice	boil	radish porridge	50	g	1
H-JJ-17	2	1	water	——	water	100	ml	1
H-JJ-17	2	2	rice	boil	rice	100	g	1
H-JJ-17	2	2	preserved meat	boil		50	g	1
H-JJ-17	2	2	pork	fry	vermicelli	50	g	1
H-JJ-17	2	2	vermicelli	fry	vermicelli	50	g	1
H-JJ-17	2	2	helianthus tuberosus	fry	fried helianthus tuberosus	50	g	1
H-JJ-17	2	2	pork liver	boil	meat soup	50	g	1
H-JJ-17	2	2	water	——		100	ml	1
H-JJ-17	2	3	rice	boil	porridge	50	g	1
H-JJ-17	2	3	helianthus tuberosus	fry	fried helianthus tuberosus	50	g	1
H-JJ-17	2	3	fermented bean curd				g	1
H-JJ-17	2	1	asparagus lettuce	boil	asparagus lettuce porridge	50	g	1
H-JJ-17	2	1	rice	boil	asparagus lettuce porridge	50	g	1
H-JJ-17	2	1	water	——		100	ml	1
H-JJ-17	2	2	rice	boil	rice	100	g	1
H-JJ-17	2	2	pork	stew	stew meat	100	g	1
H-JJ-17	2	2	beef	pot-stewed	beef	50	g	1
H-JJ-17	2	2	pea	stew	stew pease	50	g	1
H-JJ-17	2	3	noodle	boil		100	g	1
H-JJ-17	2	1	noodle	boil		100	g	3
H-JJ-17	2	2	rice	boil	rice	100	g	1
H-JJ-17	2	2	pork		pork	100	g	1
H-JJ-17	2	2	broccoli	boil	vegetable soup	50	g	1
H-JJ-17	2	2	celery			75	g	1
H-JJ-17	2	2	water	——		200	ml	1
H-JJ-17	2	3	noodle	boil		100	g	1
H-JJ-17	2	3	pea seedlings	boil		100	g	1
H-JJ-17	2	3	water	——		100	ml	1
H-JJ-18	2	1	noodle	boil		100	g	1
H-JJ-18	2	2	carrot	boil	carrot rice	100	g	1
H-JJ-18	2	2	rice	boil	carrot rice	100	g	1
H-JJ-18	2	2	turnip	boil	radish soup with rice	250	g	1
H-JJ-18	2	2	water	——		200	ml	1
H-JJ-18	2	3	carrot	boil	carrot rice	100	g	1
H-JJ-18	2	3	rice	boil	carrot rice	100	g	1
H-JJ-18	2	3	garlic sprout	fry	fried chicken	100	g	1
H-JJ-18	2	3	chicken	fry	fried chicken	100	g	1
H-JJ-18	2	3	water	——		200	ml	1
H-JJ-18	2	1	noodle	boil		100	g	1
H-JJ-18	2	1	water	——	noodle soup	200	ml	1
H-JJ-18	2	2	carrot	boil	carrot rice	100	g	1
H-JJ-18	2	2	rice	boil	carrot rice	100	g	1
H-JJ-18	2	2	potato	stew	stew potato	150	g	1
H-JJ-18	2	3	——	——	——	——	g	1
H-JJ-18	2	1	——	——	——	——	g	1
H-JJ-18	2	2	flour	steam	stuffed bun	70	g	1
H-JJ-18	2	2	pork	steam	stuffed bun	30	g	1
H-JJ-18	2	2	water	——		200	ml	1
H-JJ-18	2	3	noodle	boil		100	g	1
H-JJ-18	2	3	cabbage	boil		50	g	1
H-JJ-18	2	3	water	——	noodle soup	300	ml	1
H-JJ-19	2	1	sweet potato	boil	sweet potato porridge	100	g	1
H-JJ-19	2	1	rice	boil	sweet potato porridge	50	g	1
H-JJ-19	2	1	water	——	water	200	ml	1
H-JJ-19	2	2	rice	boil	rice	100	g	1
H-JJ-19	2	2	sausage	boil		50	g	1
H-JJ-19	2	2	garlic sprout	fry	fried meat	50	g	1
H-JJ-19	2	2	pork	fry	fried meat	100	g	1
H-JJ-19	2	2	pea	fry	fried meat	50	g	1
H-JJ-19	2	2	water	——	tea	200	ml	1
H-JJ-19	2	3	rice	boil	porridge	100	g	1
H-JJ-19	2	1	rice	boil	porridge	50	g	1
H-JJ-19	2	1	water	——	water	200	ml	1
H-JJ-19	2	2	rice	boil	rice	100	g	1
H-JJ-19	2	2	preserved meat	boil		50	g	1
H-JJ-19	2	2	asparagus lettuce	fry	asparagus lettuce	100	g	1
H-JJ-19	2	3	noodle	boil		150	g	1
H-JJ-19	2	3	asparagus lettuce尖	boil		50	g	1
H-JJ-19	2	1	noodle	boil		150	g	1
H-JJ-19	2	1	water	——	water	150	ml	1
H-JJ-19	2	2	rice	boil	rice	150	g	1
H-JJ-19	2	2	celery	fry	fried celery and meat	100	g	1
H-JJ-19	2	2	pork	fry	fried celery and meat	100	g	1
H-JJ-19	2	2	water	——	water	150	ml	1
H-JJ-19	2	3	noodle	boil		100	g	1
H-JJ-19	2	3	pea seedlings	boil		50	g	1
H-JJ-19	2	3	water	——	water	150	ml	1
H-JJ-20	2	1	sweet potato	boil	sweet potato porridge	100	g	1
H-JJ-20	2	1	rice	boil	sweet potato porridge	50	g	1
H-JJ-20	2	2	rice	boil	rice	150	g	1
H-JJ-20	2	2	kelp	boil	kelp soup	100	g	1
H-JJ-20	2	2	edible rape	fry	fried edible rape	50	g	1
H-JJ-20	2	2	rice	boil	porridge	100	g	1
H-JJ-20	2	1	rice	boil	porridge	50	g	1
H-JJ-20	2	2	rice	boil	rice	150	g	1
H-JJ-20	2	2	preserved meat	boil		50	g	1
H-JJ-20	2	2	asparagus lettuce	fry	fried asparagus lettuce	100	g	1
H-JJ-20	2	3	noodle	boil		150	g	1
H-JJ-20	2	3	asparagus lettuce尖	boil		50	g	1
H-JJ-20	2	1	noodle	boil		150	g	1
H-JJ-20	2	1	water	——	water	150	ml	1
H-JJ-20	2	2	rice	boil	rice	150	g	1
H-JJ-20	2	2	celery	fry	fried celery and meat	100	g	1
H-JJ-20	2	2	pork	fry	fried celery and meat	100	g	1
H-JJ-20	2	2	water	——	water	150	ml	1
H-JJ-20	2	3	noodle	boil		100	g	1
H-JJ-20	2	3	pea seedlings	boil		50	g	1
H-JJ-20	2	3	water	——	water	150	ml	1

## Sheet: S-GF
Sample Person ID	Time	Occasion	Food materials	Cooking methods	Food items	Intake	Unit	Source of food
S-GF-01	2	1	water	——		100	ml	1
S-GF-01	2	2	kelp			150	g	1
S-GF-01	2	2	water	——		100	ml	1
S-GF-01	2	3	rice	boil	rice	100	g	1
S-GF-01	2	3	kelp	stew	stew chicken and kelp	50	g	1
S-GF-01	2	3	chicken	stew	stew chicken and kelp	100	g	1
S-GF-01	2	1	rice	boil	rice	150	g	1
S-GF-01	2	1	kelp	stew	stew chicken and kelp	50	g	1
S-GF-01	2	2	rice	boil	rice	50	g	1
S-GF-01	2	2	kelp	stew	rice	100	g	1
S-GF-01	2	3	rice	fry	rice	150	g	1
S-GF-01	2	3	celery	fry	fried celery	150	g	1
S-GF-01	2	1	——	——	——	——	g	1
S-GF-01	2	2	noodle	boil		100	g	1
S-GF-01	2	2	cabbage	boil		50	g	1
S-GF-01	2	2	water	——		100	ml	1
S-GF-01	2	2	rice	boil	rice	100	g	1
S-GF-01	2	2	cabbage	fry	fried green vegetable and meat	100	g	1
S-GF-01	2	2	pork	fry	fried green vegetable and meat	50	g	1
S-GF-01	2	2	water	——		150	ml	1
S-GF-02	2	1	noodle	boil		50	g	1
S-GF-02	2	1	water	——		100	ml	1
S-GF-02	2	2	rice	boil	rice	100	g	1
S-GF-02	2	2	asparagus lettuce	fry	fried asparagus lettuce	150	g	1
S-GF-02	2	2	water	——		100	ml	1
S-GF-02	2	3	rice	boil	rice	100	g	1
S-GF-02	2	3	asparagus lettuce	fry	fried asparagus lettuce	150	g	1
S-GF-02	2	3	water	——		100	ml	1
S-GF-02	2	1	rice	boil	rice	100	g	1
S-GF-02	2	1	asparagus lettuce	fry	fried asparagus lettuce	100	g	1
S-GF-02	2	1	water	——		200	ml	1
S-GF-02	2	2	noodle	boil		100	g	1
S-GF-02	2	2	pea seedlings	boil		25	g	1
S-GF-02	2	3	rice	boil	rice	100	g	1
S-GF-02	2	1	——	——	——	——	g	1
S-GF-02	2	2	rice	boil	rice	100	g	1
S-GF-02	2	2	celery	fry	fried celery and meat	100	g	1
S-GF-02	2	2	pork	fry	fried celery and meat	50	g	1
S-GF-02	2	2	water	——		100	ml	1
S-GF-02	2	3	rice	boil	rice	100	g	1
S-GF-02	2	3	pork	fry	fried meat	100	g	1
S-GF-02	2	3	water	——		100	ml	1
S-GF-03	2	1	rice	boil	sweet potato porridge	100	g	1
S-GF-03	2	1	fish			250	g	1
S-GF-03	2	1	water	——		200	ml	1
S-GF-03	2	2	rice	boil	porridge	100	g	1
S-GF-03	2	2	fish			250	g	1
S-GF-03	2	2	water	——		200	ml	1
S-GF-03	2	3	noodle	boil		250	g	1
S-GF-03	2	3	water	——	noodle soup	200	ml	1
S-GF-03	2	1	rice	boil	porridge	100	g	1
S-GF-03	2	1	fish			250	g	1
S-GF-03	2	1	water	——	rice soup	200	ml	1
S-GF-03	2	2	rice	boil	rice	150	g	1
S-GF-03	2	2	fish			250	g	1
S-GF-03	2	2	water	——	rice soup	200	ml	1
S-GF-03	2	3	rice	boil	fish soup	150	g	1
S-GF-03	2	3	fish			250	g	1
S-GF-03	2	1	——	——	——	——	g	1
S-GF-03	2	2	sweet potato	boil	sweet potato porridge	100	g	1
S-GF-03	2	2	rice	boil	sweet potato porridge	50	g	1
S-GF-03	2	2	celery	fry	fried celery and meat	100	g	1
S-GF-03	2	2	pork	fry	fried celery and meat	75	g	1
S-GF-03	2	2	water	——	water	200	ml	1
S-GF-03	2	3	sweet potato	boil	sweet potato porridge	100	g	1
S-GF-03	2	3	rice	boil	sweet potato porridge	50	g	1
S-GF-03	2	3	celery	fry	fried celery and meat	100	g	1
S-GF-03	2	3	pork	fry	fried celery and meat	50	g	1
S-GF-04	2	1	rice	boil	sweet potato porridge	100	g	1
S-GF-04	2	1	fish			250	g	1
S-GF-04	2	1	water	——		200	ml	1
S-GF-04	2	2	rice	boil	porridge	100	g	1
S-GF-04	2	2	fish			250	g	1
S-GF-04	2	2	water	——		200	ml	1
S-GF-04	2	3	noodle	boil		250	g	1
S-GF-04	2	3	water	——	noodle soup	200	ml	1
S-GF-04	2	1	rice	boil	porridge	100	g	1
S-GF-04	2	1	fish			250	g	1
S-GF-04	2	1	water	——	rice soup	200	ml	1
S-GF-04	2	2	rice	boil	rice	150	g	1
S-GF-04	2	2	fish			250	g	1
S-GF-04	2	2	water	——	rice soup	200	ml	1
S-GF-04	2	3	rice	boil	fish soup	150	g	1
S-GF-04	2	3	fish			250	g	1
S-GF-04	2	1	——	——	——	——	g	1
S-GF-04	2	2	sweet potato	boil	sweet potato porridge	100	g	1
S-GF-04	2	2	rice	boil	sweet potato porridge	50	g	1
S-GF-04	2	2	celery	fry	fried celery and meat	100	g	1
S-GF-04	2	2	pork	fry	fried celery and meat	75	g	1
S-GF-04	2	2	water	——	water	200	ml	1
S-GF-04	2	3	sweet potato	boil	sweet potato porridge	100	g	1
S-GF-04	2	3	rice	boil	sweet potato porridge	50	g	1
S-GF-04	2	3	celery	fry	fried celery and meat	100	g	1
S-GF-04	2	3	pork	fry	fried celery and meat	50	g	1
S-GF-05	2	1	sweet potato、rice	boil	sweet potato porridge	200	g	1
S-GF-05	2	1	edible rape	fry		50	g	1
S-GF-05	2	2	rice	boil	porridge	200	g	1
S-GF-05	2	2	pork	fry	double cooked pork slices	100	g	1
S-GF-05	2	2	noodle	boil		200	g	1
S-GF-05	2	1	sweet potato、rice	boil	sweet potato porridge	200	g	1
S-GF-05	2	1	pickles			50	g	1
S-GF-05	2	1	carrot			50	g	1
S-GF-05	2	2	sweet potato、rice	boil	sweet potato porridge	200	g	1
S-GF-05	2	2	pork	fry	double cooked pork slices	100	g	1
S-GF-05	2	3	noodle	boil		200	g	1
S-GF-05	2	1	——	——	——	——	g	1
S-GF-05	2	2	sweet potato	boil	sweet potato porridge	100	g	1
S-GF-05	2	2	rice	boil	sweet potato porridge	50	g	1
S-GF-05	2	2	pork	fry	double cooked pork slices	150	g	1
S-GF-05	2	2	peanut			50	g	1
S-GF-05	2	2	liquor			100	g	1
S-GF-05	2	3	noodle	boil		150	g	1
S-GF-05	2	3	pea seedlings	boil		100	g	1
S-GF-06	2	1	steamed bun	steam		50	g	1
S-GF-06	2	1	soybean milk	boil		200	g	1
S-GF-06	2	2	rice	boil	rice	150	g	1
S-GF-06	2	2	asparagus lettuce	fry	fried meat	150	g	1
S-GF-06	2	2	pork	fry	fried meat	150	g	1
S-GF-06	2	3	rice	boil	porridge	100	g	1
S-GF-06	2	3	asparagus lettuce	fry	fried meat	150	g	1
S-GF-06	2	3	pork	fry	fried meat	150	g	1
S-GF-06	2	1	steamed bun	steam		50	g	1
S-GF-06	2	2	rice	boil	rice	100	g	1
S-GF-06	2	2	asparagus lettuce	fry	fried meat	100	g	1
S-GF-06	2	2	pork	fry	fried meat	150	g	1
S-GF-06	2	2	rice	boil	porridge	100	g	1
S-GF-06	2	2	cauliflower	fry	fried cauliflower	150	g	1
S-GF-06	2	1	——	——	——	——
S-GF-06	2	2	rice	boil	rice	100	g	1
S-GF-06	2	2	carrot	fry	fried carrot	150	g	1
S-GF-06	2	3	rice	boil	porridge	100	g	1
S-GF-06	2	3	carrot	fry	fried carrot	150	g	1
S-GF-07	2	1	noodle	boil		100	g	1
S-GF-07	2	1	pea seedlings	boil		50	g	1
S-GF-07	2	1	egg			150	g	1
S-GF-07	2	1	water	——	——	200	ml	1
S-GF-07	2	2	noodles			150	g	1
S-GF-07	2	2	water	——	——	200	ml	1
S-GF-07	2	3	sweet potato、rice	boil	sweet potato porridge	500	g	1
S-GF-07	2	3	pork	fry	double cooked pork slices	100	g	1
S-GF-07	2	3	edible rape	fry	fried vegetables	250	g	1
S-GF-07	2	3	pea seedlings	fry	fried vegetables	50	g	1
S-GF-07	2	1	water	——	——	200	ml	1
S-GF-07	2	2	sweet potato、rice	boil	sweet potato porridge	500	g	1
S-GF-07	2	2	edible rape	fry	fried vegetables	50	g	1
S-GF-07	2	2	pea seedlings	fry	fried vegetables	50	g	1
S-GF-07	2	2	water	——	——	200	ml	1
S-GF-07	2	3	sweet potato、rice	boil	sweet potato porridge	100	g	1
S-GF-07	2	3	edible rape	fry	fried vegetables	250	g	1
S-GF-07	2	3	pea seedlings	fry	fried vegetables	50	g	1
S-GF-07	2	1	noodle	boil		100	g	1
S-GF-07	2	1	pea seedlings	boil		100	g	1
S-GF-07	2	1	water	——	——	200	ml	1
S-GF-07	2	2	sweet potato	boil	sweet potato porridge	250	g	1
S-GF-07	2	2	rice	boil	sweet potato porridge	50	g	1
S-GF-07	2	2	celery	fry	fried celery and meat	250	g	1
S-GF-07	2	2	pork	fry	fried celery and meat	150	g	1
S-GF-07	2	2	water	——	——	200	ml	1
S-GF-07	2	3	sweet potato	boil	sweet potato porridge	250	g	1
S-GF-07	2	3	rice	boil	sweet potato porridge	50	g	1
S-GF-07	2	3	pea seedlings	fry	pea seedlings	100	g	1
S-GF-07	2	3	water	——	——	200	ml	1
S-GF-08	2	1	sweet dumpling	boil		150	g	1
S-GF-08	2	1	water	——	——	300	ml	1
S-GF-08	2	2	rice	boil	rice	150	g	1
S-GF-08	2	2	green pepper	fry	fried meat	100	g	1
S-GF-08	2	2	pork	fry	fried meat	100	g	1
S-GF-08	2	2	water	——	——	150	ml	1
S-GF-08	2	3	sweet potato	boil	sweet potato porridge	50	g	1
S-GF-08	2	3	rice	boil	sweet potato porridge	100	g	1
S-GF-08	2	3	green pepper	fry	fried meat	100	g	1
S-GF-08	2	3	pork	fry	fried meat	50	g	1
S-GF-08	2	1	sweet potato	boil	sweet potato porridge	50	g	1
S-GF-08	2	1	rice	boil	sweet potato porridge	50	g	1
S-GF-08	2	1	green pepper	fry	fried meat	100	g	1
S-GF-08	2	1	pork	fry	fried meat	50	g	1
S-GF-08	2	2	rice	boil	rice	100	g	1
S-GF-08	2	2	green pepper	fry	fried meat	100	g	1
S-GF-08	2	2	pork	fry	fried meat	100	g	1
S-GF-08	2	2	water	——	——	150	ml	1
S-GF-08	2	3	noodle	boil		150	g	1
S-GF-08	2	3	water	——	——	150	ml	1
S-GF-08	2	1	——	——	——	——
S-GF-08	2	2	rice	boil	rice	150	g	1
S-GF-08	2	2	green pepper	fry	fried meat	20	g	1
S-GF-08	2	2	pork	fry	fried meat	75	g	1
S-GF-08	2	3	sweet potato	boil	sweet potato porridge	100	g	1
S-GF-08	2	3	rice	boil	sweet potato porridge	50	g	1
S-GF-08	2	3	asparagus lettuce	fry		100	g	1
S-GF-09	2	1	sweet potato	boil	sweet potato porridge	50	g	1
S-GF-09	2	1	rice	boil	sweet potato porridge	100	g	1
S-GF-09	2	1	chilli sauce			5	g	1
S-GF-09	2	1	water	——	——	100	ml	1
S-GF-09	2	2	sweet potato	boil	sweet potato porridge	50	g	1
S-GF-09	2	2	rice	boil	sweet potato porridge	100	g	1
S-GF-09	2	2	asparagus lettuce	fry	tofu	50	g	1
S-GF-09	2	2	tofu	fry	tofu	50	g	1
S-GF-09	2	3	noodle	boil		150	g	1
S-GF-09	2	3	water	——	——	150	ml	1
S-GF-09	2	1	sweet potato	boil	sweet potato porridge	50	g	1
S-GF-09	2	1	rice	boil	sweet potato porridge	100	g	1
S-GF-09	2	1	asparagus lettuce	fry	fried asparagus lettuce	100	g	1
S-GF-09	2	2	sweet potato	boil	sweet potato porridge	50	g	1
S-GF-09	2	2	rice	boil	sweet potato porridge	100	g	1
S-GF-09	2	2	sausage	fry	fried sausage	50	g	1
S-GF-09	2	3	noodle	boil		150	g	1
S-GF-09	2	3	pea seedlings	boil		50	g	1
S-GF-09	2	3	water	——	——	150	ml	1
S-GF-09	2	1	——	——	——	——
S-GF-09	2	2	sweet potato	boil	sweet potato porridge	150	g	1
S-GF-09	2	2	rice	boil	sweet potato porridge	50	g	1
S-GF-09	2	2	asparagus lettuce	fry	tofu	75	g	1
S-GF-09	2	2	tofu	fry	tofu	100	g	1
S-GF-09	2	2	water	——	——	300	ml	1
S-GF-09	2	3	noodle	boil		150	g	1
S-GF-09	2	3	asparagus lettuce叶	boil		100	g	1
S-GF-09	2	3	water	——	——	200	ml	1
S-GF-10	2	1	sweet potato	boil	sweet potato porridge	100	g	1
S-GF-10	2	1	rice	boil	sweet potato porridge	50	g	1
S-GF-10	2	1	edible rape	fry	fried edible rape	100	g	1
S-GF-10	2	2	sweet potato	boil	sweet potato porridge	100	g	1
S-GF-10	2	2	rice	boil	sweet potato porridge	100	g	1
S-GF-10	2	2	cabbage	fry	fried cabbage	100	g	1
S-GF-10	2	3	noodle	boil		100	g	1
S-GF-10	2	3	pea seedlings	boil		50	g	1
S-GF-10	2	3	water	——	——	100	ml	1
S-GF-10	2	1	sweet potato	boil	sweet potato porridge	100	g	1
S-GF-10	2	1	rice	boil	sweet potato porridge	50	g	1
S-GF-10	2	1	cabbage	fry	fried cabbage	100	g	1
S-GF-10	2	2	sweet potato	boil	sweet potato porridge	100	g	1
S-GF-10	2	2	rice	boil	sweet potato porridge	100	g	1
S-GF-10	2	2	celery	fry	fried celery	100	g	1
S-GF-10	2	2	water	——	——	150	ml	1
S-GF-10	2	3	noodle	boil		150	g	1
S-GF-10	2	3	pea seedlings	boil		50	g	1
S-GF-10	2	3	water	——	——	100	ml	1
S-GF-10	2	1	——	——	——	——
S-GF-10	2	2	sweet potato	boil	sweet potato porridge	100	g	1
S-GF-10	2	2	rice	boil	sweet potato porridge	50	g	1
S-GF-10	2	2	celery	fry	fried celery and meat	100	g	1
S-GF-10	2	2	pork	fry	fried celery and meat	100	g	1
S-GF-10	2	2	water	——	——	100	ml	1
S-GF-10	2	3	noodle	boil		150	g	1
S-GF-10	2	3	pea seedlings	boil		50	g	1
S-GF-10	2	3	water	——	——	100	ml	1
S-GF-11	2	1	rice	boil	porridge	100	g	1
S-GF-11	2	1	edible rape	fry		100	g	1
S-GF-11	2	1	water	——	——	100	ml	1
S-GF-11	2	2	rice	boil	porridge	100	g	1
S-GF-11	2	2	radish	stew	stewed meat	200	g	1
S-GF-11	2	2	pig trotter	stew	stewed meat	100	g	1
S-GF-11	2	3	rice	boil	porridge	100	g	1
S-GF-11	2	3	radish	stew	stewed meat	200	g	1
S-GF-11	2	3	pig trotter	stew	stewed meat	100	g	1
S-GF-11	2	1	rice	boil	porridge	100	g	1
S-GF-11	2	1	radish	stew	stewed meat	50	g	1
S-GF-11	2	1	water	——	——	200	ml	1
S-GF-11	2	2	rice	boil	rice	150	g	1
S-GF-11	2	2	celery	fry	fried celery and meat	150	g	1
S-GF-11	2	2	pork	fry	fried celery and meat	50	g	1
S-GF-11	2	2	water	——	——	150	ml	1
S-GF-11	2	3	rice	boil	porridge	100	g	1
S-GF-11	2	3	cabbage	fry		50	g	1
S-GF-11	2	3	water	——	——	100	ml	1
S-GF-11	2	1	stuffed bun	steam		100	g	1
S-GF-11	2	1	water	——	——	150	ml	1
S-GF-11	2	2	rice	boil	rice	100	g	1
S-GF-11	2	2	celery	fry	fried celery and meat	100	g	1
S-GF-11	2	2	pork	fry	fried celery and meat	50	g	1
S-GF-11	2	2	water	——	——	150	ml	1
S-GF-11	2	3	rice	boil	sweet potato porridge	50	g	1
S-GF-11	2	3	sweet potato	boil	sweet potato porridge	100	g	1
S-GF-11	2	3	celery	fry	fried celery and meat	100	g	1
S-GF-11	2	3	pork	fry	fried celery and meat	50	g	1
S-GF-11	2	3	water	——	——	100	ml	1
S-GF-12	2	1	duck egg	boil		120	g	1
S-GF-12	2	1	water	——	——	150	ml	1
S-GF-12	2	2	rice	boil	rice	100	g	1
S-GF-12	2	2	celery	fry	fried celery and meat	100	g	1
S-GF-12	2	2	pork	fry	fried celery and meat	50	g	1
S-GF-12	2	2	water	——	——	150	ml	1
S-GF-12	2	3	rice	boil	rice	100	g	1
S-GF-12	2	3	radish	stew	stewed meat	100	g	1
S-GF-12	2	3	pig trotter	stew	stewed meat	100	g	1
S-GF-12	2	3	water	——	——	150	ml	1
S-GF-12	2	1	duck egg	boil		120	g	1
S-GF-12	2	1	water	——	——	150	ml	1
S-GF-12	2	2	rice	boil	rice	100	g	1
S-GF-12	2	2	radish	stew	stewed meat	100	g	1
S-GF-12	2	2	pig trotter	stew	stewed meat	100	g	1
S-GF-12	2	2	water	——	——	100	ml	1
S-GF-12	2	3	noodle	boil		100	g	1
S-GF-12	2	3	spinach	boil		50	g	1
S-GF-12	2	3	water	——	——	150	ml	1
S-GF-12	2	1	rice	boil	sweet potato porridge	100	g	1
S-GF-12	2	1	sweet potato	boil	sweet potato porridge	50	g	1
S-GF-12	2	1	cabbage	fry	fried cabbage	50	g	1
S-GF-12	2	1	water	——	——	100	ml	1
S-GF-12	2	2	rice	boil	rice	100	g	1
S-GF-12	2	2	edible rape	fry	fried edible rape	100	g	1
S-GF-12	2	2	water	——	——	150	ml	1
S-GF-12	2	3	noodle	boil		100	g	1
S-GF-12	2	3	spinach	boil		50	g	1
S-GF-12	2	3	water	——	——	150	ml	1
S-GF-13	2	1	egg	boil		120	g	1
S-GF-13	2	1	water	——	——	150	ml	1
S-GF-13	2	2	rice	boil	rice	100	g	1
S-GF-13	2	2	asparagus lettuce	fry	fried meat	100	g	1
S-GF-13	2	2	pork	fry	fried meat	100	g	1
S-GF-13	2	2	water	——	——	150	ml	1
S-GF-13	2	3	rice	boil	rice	150	g	1
S-GF-13	2	3	celery	fry	celeryfried meat	50	g	1
S-GF-13	2	3	garlic sprout	fry	celeryfried meat	100	g	1
S-GF-13	2	3	pork	fry	celeryfried meat	50	g	1
S-GF-13	2	3	water	——	——	150	ml	1
S-GF-13	2	1	egg	boil		120	g	1
S-GF-13	2	1	water	——	——	150	ml	1
S-GF-13	2	2	rice	boil	rice	100	g	1
S-GF-13	2	2	houttuynia cordata	cold	cold houttuynia cordata	10	g	1
S-GF-13	2	3	rice	boil	rice	100	g	1
S-GF-13	2	3	celery	fry	fried celery and meat	100	g	1
S-GF-13	2	3	pork	fry	fried celery and meat	50	g	1
S-GF-13	2	3	water	——	——	150	ml	1
S-GF-13	2	1	——	——	——	——
S-GF-13	2	2	rice	boil	rice	150	g	1
S-GF-13	2	2	celery	fry	fried celery and meat	100	g	1
S-GF-13	2	2	pork	fry	fried celery and meat	100	g	1
S-GF-13	2	2	Brassica juncea (L.) Czern. et Coss.	fry		100	g	1
S-GF-13	2	2	water	——	——	300	ml	1
S-GF-13	2	3	rice	boil	rice	100	g	1
S-GF-13	2	3	celery	fry	fried celery and meat	50	g	1
S-GF-13	2	3	pork	fry	fried celery and meat	75	g	1
S-GF-13	2	3	water	——	——	300	ml	1
S-GF-14	2	1	——	——	——	——
S-GF-14	2	2	rice	boil	rice	150	g	1
S-GF-14	2	2	celery	fry	fried celery and meat	100	g	1
S-GF-14	2	2	pork	fry	fried celery and meat	100	g	1
S-GF-14	2	2	water	——	——	150	ml	1
S-GF-14	2	3	rice	boil	rice	150	g	1
S-GF-14	2	3	celery	fry	celeryfried meat	100	g	1
S-GF-14	2	3	garlic sprout	fry	celeryfried meat	50	g	1
S-GF-14	2	3	pork	fry	celeryfried meat	50	g	1
S-GF-14	2	3	water	——	——	150	ml	1
S-GF-14	2	1	egg	boil		120	g	1
S-GF-14	2	1	water	——	——	250	ml	1
S-GF-14	2	2	rice	boil	rice	150	g	1
S-GF-14	2	2	houttuynia cordata	cold	cold houttuynia cordata	10	g	1
S-GF-14	2	3	rice	boil	rice	150	g	1
S-GF-14	2	3	celery	fry	fried celery and meat	100	g	1
S-GF-14	2	3	pork	fry	fried celery and meat	50	g	1
S-GF-14	2	3	water	——	——	150	ml	1
S-GF-14	2	1	——	——	——	——
S-GF-14	2	2	rice	boil	rice	150	g	1
S-GF-14	2	2	celery	fry	fried celery and meat	100	g	1
S-GF-14	2	2	pork	fry	fried celery and meat	50	g	1
S-GF-14	2	2	Brassica juncea (L.) Czern. et Coss.	fry		100	g	1
S-GF-14	2	2	water	——	——	400	ml	1
S-GF-14	2	3	rice	boil	rice	150	g	1
S-GF-14	2	3	celery	fry	fried celery and meat	100	g	1
S-GF-14	2	3	pork	fry	fried celery and meat	50	g	1
S-GF-14	2	3	edible rape	fry	fried edible rape	50	g	1
S-GF-15	2	1	rice	boil	porridge	50	g	1
S-GF-15	2	1	water	——	——	200	ml	1
S-GF-15	2	2	rice	boil	rice	50	g	1
S-GF-15	2	2	sausage	boil		50	g	1
S-GF-15	2	2	cauliflower	fry	fried cauliflower	50	g	1
S-GF-15	2	2	water	——	——	400	ml	1
S-GF-15	2	3	rice	boil	sweet potato porridge	50	g	1
S-GF-15	2	3	sweet potato	boil	sweet potato porridge	50	g	1
S-GF-15	2	3	potato	stew	stew chicken and potato	50	g	1
S-GF-15	2	3	chicken	stew	stew chicken and potato	50	g	1
S-GF-15	2	3	water	——	——	200	ml	1
S-GF-15	2	1	water	——	——	200	ml	1
S-GF-15	2	2	rice	boil	rice	50	g	1
S-GF-15	2	2	celery	fry	fried celery and meat	50	g	1
S-GF-15	2	2	pork	fry	fried celery and meat	50	g	1
S-GF-15	2	2	water	——	coffee	200	ml	1
S-GF-15	2	3	rice	boil	rice	50	g	1
S-GF-15	2	3	cauliflower	fry	stew meat	50	g	1
S-GF-15	2	3	pork	fry	stew meat	50	g	1
S-GF-15	2	3	water	——	——	200	ml	1
S-GF-15	2	1	milk			200	ml	1
S-GF-15	2	2	rice	boil	rice	50	g	1
S-GF-15	2	2	garlic sprout	fry	double cooked pork slices	30	g	1
S-GF-15	2	2	pork	fry	double cooked pork slices	75	g	1
S-GF-15	2	2	lotus root			100	g	1
S-GF-15	2	2	water	——		400	ml	1
S-GF-15	2	3	rice	boil	sweet potato porridge	50	g	1
S-GF-15	2	3	sweet potato	boil	sweet potato porridge	150	g	1
S-GF-15	2	3	edible rape	fry	fried edible rape	100	g	1
S-GF-15	2	3	sausage	boil		50	g	1
S-GF-16	2	1	noodle	boil		50	g	1
S-GF-16	2	1	water	——		200	ml	1
S-GF-16	2	2	rice	boil	rice	50	g	1
S-GF-16	2	2	cabbage	fry	fried cabbage	100	g	1
S-GF-16	2	2	sausage	boil		50	g	1
S-GF-16	2	2	water	——		400	ml	1
S-GF-16	2	3	rice	boil	rice	50	g	2
S-GF-16	2	3	chicken	cold	cold chicken	50	g	2
S-GF-16	2	3	pig's large intestines		blood cake	25	g	2
S-GF-16	2	3	asparagus lettuce		blood cake	30	g	2
S-GF-16	2	3	bean sprout		blood cake	30	g	2
S-GF-16	2	3	blood cake		blood cake	30	g	2
S-GF-16	2	3	mushroom		blood cake	30	g	2
S-GF-16	2	1	rice	boil	sweet potato porridge	50	g	1
S-GF-16	2	1	sweet potato	boil	sweet potato porridge	50	g	1
S-GF-16	2	1	water	——		200	ml	1
S-GF-16	2	2	rice	boil	rice	50	g	1
S-GF-16	2	2	green pepper	fry	fried green pepper and meat	50	g	1
S-GF-16	2	2	pork	fry	fried green pepper and meat	50	g	1
S-GF-16	2	2	lotus root	fry	fried lotus root	50	g	1
S-GF-16	2	2	water	——		200	ml	1
S-GF-16	2	3	rice	boil	rice	50	g	1
S-GF-16	2	3	lotus root	fry	fried lotus root	50	g	1
S-GF-16	2	1	noodles	boil	potato powder	50	g	1
S-GF-16	2	1	water	——		150	ml	1
S-GF-16	2	2	spareribs	pot-stewed	pot-stewed meat	50	g	1
S-GF-16	2	2	rice	boil	noodles	50	g	1
S-GF-16	2	2	cabbage	fry	fried cabbage	50	g	1
S-GF-16	2	2	water	——		150	ml	1
S-GF-16	2	3	rice	boil	sweet potato porridge	50	g	1
S-GF-16	2	3	sweet potato	boil	sweet potato porridge	50	g	1
S-GF-16	2	3	lotus root	fry	fried lotus root	50	g	1
S-GF-17	2	1	egg	boil		150	g	1
S-GF-17	2	1	sweet dumpling	boil		100	g	1
S-GF-17	2	1	water	——		500	ml	1
S-GF-17	2	2	rice	boil	rice	100	g	1
S-GF-17	2	2	pork	boil		150	g	1
S-GF-17	2	2	chicken	boil		50	g	1
S-GF-17	2	2	liquor			100	g	1
S-GF-17	2	3	rice	boil	rice	100	g	1
S-GF-17	2	3	pork	boil	meat soup	150	g	1
S-GF-17	2	3	chicken	boil		50	g	1
S-GF-17	2	3	liquor			100	g	1
S-GF-17	2	1	steamed bun	steam		100	g	1
S-GF-17	2	1	milk			250	ml	1
S-GF-17	2	1	water	——		500	ml	1
S-GF-17	2	2	steamed bun	steam		100	g	1
S-GF-17	2	2	pork	boil	meat soup	150	g	1
S-GF-17	2	2	liquor			100	g	1
S-GF-17	2	2	pork	pot-stewed	pot-stewed meat	100	g	1
S-GF-17	2	3	rice	boil	rice	100	g	1
S-GF-17	2	3	liquor			100	g	1
S-GF-17	2	3	pork	pot-stewed	pot-stewed meat	100	g	1
S-GF-17	2	1	——	——	——	——
S-GF-17	2	2	rice	boil	rice	100	g	1
S-GF-17	2	2	pork liver	fry		250
S-GF-17	2	2	liquor			100	g	1
S-GF-17	2	2	water	stew	bone soup	500	ml	1
S-GF-17	2	3	rice	boil	rice	100	g	1
S-GF-17	2	3	pork liver	fry		100
S-GF-17	2	3	liquor			100	g	1
S-GF-17	2	3	water	stew	bone soup	100	ml	1
S-GF-17	2	3	water	——	water	150	ml	1
S-GF-18	2	1	noodle	boil		100	g	1
S-GF-18	2	2	rice	boil	sweet potato porridge	200	g	1
S-GF-18	2	2	pickles			50	g	1
S-GF-18	2	2	fermented bean curd			30	g	1
S-GF-18	2	3	rice	boil	rice	150	g	1
S-GF-18	2	3	radish	stew	stew meat and turnip	250	g	1
S-GF-18	2	3	pork	stew	stew meat and turnip	50	g	1
S-GF-18	2	1	noodle	boil		150	g	1
S-GF-18	2	2	rice	boil	rice	150	g	1
S-GF-18	2	2	egg	fry	egg	75	g	1
S-GF-18	2	2	Brassica juncea (L.) Czern. et Coss.	fry		150	g	1
S-GF-18	2	3	noodle	boil		150	g	1
S-GF-18	2	3	pea seedlings	boil		100	g	1
S-GF-18	2	1	——	——	——	——	g	1
S-GF-18	2	2	rice	boil	rice	150	g	1
S-GF-18	2	2	green pepper	fry	fried meat	100	g	1
S-GF-18	2	2	pork	fry	fried meat	50	g	1
S-GF-18	2	2	water	——	water	150	ml	1
S-GF-18	2	3	rice	boil	sweet potato porridge	50	g	1
S-GF-18	2	3	sweet potato	boil	sweet potato porridge	100	g	1
S-GF-18	2	3	asparagus lettuce	fry	fried meat	100	g	1
S-GF-18	2	3	pork	fry	fried meat	50	g	1
S-GF-19	2	1	noodle	boil		100	g	1
S-GF-19	2	1	pea seedlings	boil		50	g	1
S-GF-19	2	1	spinach	boil		75	g	1
S-GF-19	2	1	water	——	water	400	ml	1
S-GF-19	2	2	rice	boil	rice	200	g	1
S-GF-19	2	2	pork liver	fry		250	g	1
S-GF-19	2	3	rice	boil	rice	200	g	1
S-GF-19	2	3	cabbage	fry		250	g	1
S-GF-19	2	1	noodle	boil		100	g	1
S-GF-19	2	1	pea seedlings	boil		50	g	1
S-GF-19	2	1	spinach	boil		75	g	1
S-GF-19	2	1	water	——	water	400	ml	1
S-GF-19	2	2	rice	boil	rice	200	g	1
S-GF-19	2	2	ham			100	g	1
S-GF-19	2	3	rice	boil	rice	200	g	1
S-GF-19	2	3	celery	fry		100	g	1
S-GF-19	2	3	cabbage	fry		150	g	1
S-GF-19	2	1	rice	boil	rice	100	g	1
S-GF-19	2	1	cabbage	fry		100	g	1
S-GF-19	2	1	water	——	water	150	ml	1
S-GF-19	2	2	rice	boil	rice	100	g	1
S-GF-19	2	2	celery	fry	fried celery and meat	100	g	1
S-GF-19	2	2	pork	fry	fried celery and meat	100	g	1
S-GF-19	2	2	water	——	water	150	ml	1
S-GF-19	2	3	rice	boil	rice	100	g	1
S-GF-19	2	3	celery	fry	fried celery and meat	100	g	1
S-GF-19	2	3	pork	fry	fried celery and meat	100	g	1
S-GF-19	2	3	water	——	water	300	ml	1
S-GF-20	2	1	sweet dumpling	boil		200	g	1
S-GF-20	2	2	rice	boil	rice	150	g	1
S-GF-20	2	2	celery	fry	fried celery and meat	100	g	1
S-GF-20	2	2	pork	fry	fried celery and meat	75	g	1
S-GF-20	2	3	rice	boil	corn porridge	200	g	1
S-GF-20	2	3	celery	fry	fried celery and meat	150	g	1
S-GF-20	2	3	pork	fry	fried celery and meat	50	g	1
S-GF-20	2	3	chicken		chicken	100	g	1
S-GF-20	2	1	——	——	——	——
S-GF-20	2	2	rice	boil	rice	150	g	1
S-GF-20	2	2	asparagus lettuce	fry	fried meat	150	g	1
S-GF-20	2	2	pork	fry	fried meat	100	g	1
S-GF-20	2	3	rice	boil	rice	150	g	1
S-GF-20	2	3	celery	fry	fried celery and meat	100	g	1
S-GF-20	2	3	pork	fry	fried celery and meat	90	g	1
S-GF-20	2	3	asparagus lettuce	fry	fried meat	150	g	1
S-GF-20	2	1	——	——	——	——
S-GF-20	2	2	noodle	boil		100	g	1
S-GF-20	2	3	corn powder	boil	corn powder porridge	50	g	1
S-GF-20	2	3	rice	boil	corn powder porridge	100	g	1
S-GF-20	2	3	pork	fry	double cooked pork slices	150	g	1
S-GF-21	2	1	flour	boil	noodles	200
S-GF-21	2	1	radish			100
S-GF-21	2	2	rice	boil	rice	150	g	1
S-GF-21	2	2	celery	fry	fried chicken and celery	100	g	1
S-GF-21	2	2	chicken giblets	fry	fried chicken and celery	100	g	1
S-GF-21	2	2	liquor			100	g	1
S-GF-21	2	2	water	——	water	400	ml	1
S-GF-21	2	3	noodle	boil		150	g	1
S-GF-21	2	3	pea seedlings	boil		100	g	1
S-GF-21	2	1	rice	boil	sweet potato porridge	200
S-GF-21	2	1	celery			100
S-GF-21	2	2	rice	boil	rice	150	g	1
S-GF-21	2	2	celery	fry		100	g	1
S-GF-21	2	2	chicken	cold	cold chicken	150	g	1
S-GF-21	2	2	liquor			150	g	1
S-GF-21	2	3	noodle	boil		150	g	1
S-GF-21	2	3	pea seedlings	boil		100	g	1
S-GF-21	2	1	——	——	——	——
S-GF-21	2	2	rice	boil	rice	150	g	1
S-GF-21	2	2	chicken	cold	cold chicken	150	g	1
S-GF-21	2	2	cabbage	fry		100	g	1
S-GF-21	2	2	liquor			150	g	1
S-GF-21	2	2	water	——	water	400	ml	1
S-GF-21	2	3	noodle	boil		150	g	1
S-GF-21	2	3	pea seedlings	boil		100	g	1
S-GF-22	2	1	spareribs	stew	meat soup	50	g	1
S-GF-22	2	1	radish	stew		50	g	1
S-GF-22	2	2	chicken			50	g	1
S-GF-22	2	2	fish			75	g	1
S-GF-22	2	2	orange juice			100	g	1
S-GF-22	2	3	rice	boil	rice	50	g	1
S-GF-22	2	3	chicken			50	g	1
S-GF-22	2	3	pork			50	g	1
S-GF-22	2	3	water		noodle soup	200	ml	1
S-GF-22	2	1	rice	boil	sweet potato porridge	150	g	1
S-GF-22	2	1	garlic sprout			50	g	1
S-GF-22	2	1	pork	cold	cold meat	30	g	1
S-GF-22	2	2	rice	boil	rice	50	g	1
S-GF-22	2	2	pork	cold	cold meat	50	g	1
S-GF-22	2	2	chicken	cold	cold chicken	50	g	1
S-GF-22	2	2	bean			30	g	1
S-GF-22	2	3	rice	boil	rice	50	g	1
S-GF-22	2	3	edible rape	fry	fried edible rape	100	g	1
S-GF-22	2	3	water	——	noodle soup	100	ml	1
S-GF-22	2	1	——	——	——	——	g	1
S-GF-22	2	2	rice	boil	rice	100	g	1
S-GF-22	2	2	asparagus lettuce	fry	fried meat	100	g	1
S-GF-22	2	2	pork	fry	fried meat	50	g	1
S-GF-22	2	2	water	——		150	ml	1
S-GF-22	2	3	rice	boil	rice	100	g	1
S-GF-22	2	3	asparagus lettuce	fry	fried meat	100	g	1
S-GF-22	2	3	pork	fry	fried meat	50	g	1
S-GF-22	2	3	water	——		150	ml	1
S-GF-23	2	1	paste	steam	steamed bun	100	g	1
S-GF-23	2	2	rice	boil	rice	50	g	1
S-GF-23	2	2	Brassica juncea L.	fry		50	g	1
S-GF-23	2	2	rabbit meat			100	g	1
S-GF-23	2	2	water	——		200	ml	1
S-GF-23	2	3	rice	boil	rice	50	g	1
S-GF-23	2	3	Brassica juncea L.	fry		50	g	1
S-GF-23	2	3	rabbit meat			100	g	1
S-GF-23	2	3	water	——		200	ml	1
S-GF-23	2	1	noodle	boil		100	g	1
S-GF-23	2	1	pea seedlings	boil		50	g	1
S-GF-23	2	2	rice	boil	rice	100	g	1
S-GF-23	2	2	preserved meat	boil		100	g	1
S-GF-23	2	3	rice	boil	rice	100	g	1
S-GF-23	2	3	preserved meat	boil		100	g	1
S-GF-23	2	3	water	——		100	ml	1
S-GF-23	2	1	——	——	——	——
S-GF-23	2	2	rice	boil	rice	100	g	1
S-GF-23	2	2	carrot	fry	fried carrot and preserved meat	50	g	1
S-GF-23	2	2	preserved meat	fry	fried carrot and preserved meat	50	g	1
S-GF-23	2	2	water	——		150	ml	1
S-GF-23	2	3	rice	boil	rice	100	g	1
S-GF-23	2	3	carrot	fry	fried carrot and preserved meat	50	g	1
S-GF-23	2	3	preserved meat	fry	fried carrot and preserved meat	50	g	1
S-GF-23	2	3	water	——		150	ml	1
S-GF-24	2	1	rice	boil	rice	50	g	1
S-GF-24	2	1	radish	fry	fried meat and turnip	50	g	1
S-GF-24	2	1	pork	fry	fried meat and turnip	50	g	1
S-GF-24	2	1	water	——		200	ml	1
S-GF-24	2	2	sweet potato	boil	sweet potato porridge	50	g	1
S-GF-24	2	2	rice	boil	sweet potato porridge	50	g	1
S-GF-24	2	2	radish	fry	fried meat and turnip	50	g	1
S-GF-24	2	2	pork	fry	fried meat and turnip	50	g	1
S-GF-24	2	2	water	——		200	ml	1
S-GF-24	2	3	sweet dumpling	boil		100	g	1
S-GF-24	2	3	water	——		200	ml	1
S-GF-24	2	1	duck egg	boil		75	g	1
S-GF-24	2	1	water	——		200	ml	1
S-GF-24	2	2	rice	boil	porridge	50	g	1
S-GF-24	2	2	radish	fry	fried meat and turnip	100	g	1
S-GF-24	2	2	pork	fry	fried meat and turnip	50	g	1
S-GF-24	2	2	water	——		200	ml	1
S-GF-24	2	3	sweet dumpling	boil		100	g	1
S-GF-24	2	3	water	——		200	ml	1
S-GF-24	2	1	noodle	boil		50	g	1
S-GF-24	2	1	water	——		300	ml	1
S-GF-24	2	2	rice	boil	rice	100	g	1
S-GF-24	2	2	pork	fry	double cooked pork slices	50	g	1
S-GF-24	2	2	garlic sprout	fry	double cooked pork slices	100	g	1
S-GF-24	2	2	water	——		150	ml	1
S-GF-24	2	3	sweet potato	boil	sweet potato porridge	50	g	1
S-GF-24	2	3	rice	boil	sweet potato porridge	50	g	1
S-GF-24	2	3	cabbage	fry	fried cabbage	100	g	1
S-GF-24	2	3	water	——		150	ml	1
S-GF-25	2	1	sweet dumpling	boil		100	g	1
S-GF-25	2	1	water	——		200	ml	1
S-GF-25	2	2	rice	boil	rice	100	g	1
S-GF-25	2	2	pork	fry	double cooked pork slices	50	g	1
S-GF-25	2	2	garlic sprout	fry	double cooked pork slices	50	g	1
S-GF-25	2	2	water	——		400	ml	1
S-GF-25	2	3	noodle	boil		100	g	1
S-GF-25	2	3	water	——		200	ml	1
S-GF-25	2	1	sweet potato	boil	sweet potato porridge	100	g	1
S-GF-25	2	1	rice	boil	sweet potato porridge	100	g	1
S-GF-25	2	1	asparagus lettuce	fry	fried meat	100	g	1
S-GF-25	2	1	pork	fry	fried meat	50	g	1
S-GF-25	2	1	water	——		200	ml	1
S-GF-25	2	2	rice	boil	rice	100	g	1
S-GF-25	2	2	chicken	stew		100	g	1
S-GF-25	2	2	sausage	boil		50	g	1
S-GF-25	2	2	water	——		200	ml	1
S-GF-25	2	3	sweet potato	boil	sweet potato porridge	100	g	1
S-GF-25	2	3	rice	boil	sweet potato porridge	100	g	1
S-GF-25	2	3	fragrant-flowered garlic	fry	fried meat	50	g	1
S-GF-25	2	3	pork	fry	fried meat	50	g	1
S-GF-25	2	3	water	——		200	ml	1
S-GF-25	2	1	——	——	——	——
S-GF-25	2	2	rice	boil	rice	100	g	1
S-GF-25	2	2	green pepper	fry	fried green pepper and meat	50	g	1
S-GF-25	2	2	pork	fry	fried green pepper and meat	50	g	1
S-GF-25	2	2	water	——	rice soup	300	ml	1
S-GF-25	2	3	noodle	boil		100	g	1
S-GF-25	2	3	spinach	boil		50	g	1
S-GF-25	2	3	water	——		300	ml	1
S-GF-26	2	1	noodle	boil		100	g	1
S-GF-26	2	2	rice	boil	rice	100	g	1
S-GF-26	2	2	green pepper	fry	fried green pepper and meat	50	g	1
S-GF-26	2	2	pork	fry	fried green pepper and meat	50	g	1
S-GF-26	2	3	rice	boil	rice	100	g	1
S-GF-26	2	3	green pepper	fry	fried green pepper and meat	50	g	1
S-GF-26	2	3	pork	fry	fried green pepper and meat	50	g	1
S-GF-26	2	1	noodle	boil		50	g	1
S-GF-26	2	2	rice	boil	rice	100	g	1
S-GF-26	2	2	radish	cold	cold sliced radish	50	g	1
S-GF-26	2	2	water	——		100	ml	1
S-GF-26	2	3	rice	boil	rice	100	g	1
S-GF-26	2	3	tofu	stew	stew tofu	50	g	1
S-GF-26	2	3	water	——		100	ml	1
S-GF-26	2	1	stuffed bun with meat inside	steam		100	g	1
S-GF-26	2	1	water	——		100	ml	1
S-GF-26	2	2	rice	boil	rice	100	g	1
S-GF-26	2	2	tofu	fry	fried meat	50	g	1
S-GF-26	2	2	pork	fry	fried meat	50	g	1
S-GF-26	2	2	water	——		100	ml	1
S-GF-26	2	3	sweet potato	boil	sweet potato porridge	50	g	1
S-GF-26	2	3	rice	boil	sweet potato porridge	100	g	1
S-GF-26	2	3	edible rape	fry	fried edible rape	100	g	1
S-GF-27	2	1	rice	boil	rice	50	g	1
S-GF-27	2	1	radish	cold	cold sliced radish	100	g	1
S-GF-27	2	1	water	——		200	ml	1
S-GF-27	2	2	rice	boil	rice	50	g	1
S-GF-27	2	2	garlic sprout	fry	double cooked pork slices	50	g	1
S-GF-27	2	2	pork	fry	double cooked pork slices	50	g	1
S-GF-27	2	2	water	——		200	ml	1
S-GF-27	2	3	rice	boil	rice	50	g	1
S-GF-27	2	3	radish	stew	stewed meat	200	g	1
S-GF-27	2	3	pig trotter	stew	stewed meat	100	g	1
S-GF-27	2	3	water	——		100	ml	1
S-GF-27	2	1	noodle	boil		100	g	1
S-GF-27	2	1	water	——		100	ml	1
S-GF-27	2	2	rice	boil	rice	100	g	1
S-GF-27	2	2	cabbage	fry	fried meat	100	g	1
S-GF-27	2	2	pork	fry	fried meat	50	g	1
S-GF-27	2	2	water	——		100	ml	1
S-GF-27	2	3	rice	boil	rice	100	g	1
S-GF-27	2	3	carrot	fry	carrot and meat stew	100	g	1
S-GF-27	2	3	pork	fry	carrot and meat stew	50	g	1
S-GF-27	2	3	water	——		100	ml	1
S-GF-27	2	1	——	——	——	——
S-GF-27	2	2	rice	boil	rice	100	g	1
S-GF-27	2	2	cauliflower	fry	fried meat	50	g	1
S-GF-27	2	2	pork	fry	fried meat	50	g	1
S-GF-27	2	2	water	——		150	ml	1
S-GF-27	2	3	noodle	boil		50	g	1
S-GF-27	2	3	spinach	——		50	g	1
S-GF-27	2	3	water	——		150	ml	1
S-GF-28	2	1	rice	boil	porridge	50	g	1
S-GF-28	2	1	pork liver	fry		50	g	1
S-GF-28	2	2	rice	boil	porridge	50	g	1
S-GF-28	2	2	tofu		fish	50	g	1
S-GF-28	2	2	fish		fish	100	g	1
S-GF-28	2	3	rice	boil	porridge	50	g	1
S-GF-28	2	3	tofu		fish	50	g	1
S-GF-28	2	3	fish		fish	100	g	1
S-GF-28	2	1	rice	boil	porridge	50	g	1
S-GF-28	2	1	tofu		fish	50	g	1
S-GF-28	2	1	fish		fish	100	g	1
S-GF-28	2	2	noodle	boil		100	g	1
S-GF-28	2	3	noodle	boil		100	g	1
S-GF-28	2	1	——	——	——	——	——
S-GF-28	2	2	rice	boil	porridge	50	g	1
S-GF-28	2	2	tofu		fish	100	g	1
S-GF-28	2	2	fish		fish	50	g	1
S-GF-28	2	3	noodle	boil		50	g	1
S-GF-28	2	3	pea seedlings	boil		50	g	1
S-GF-29	2	1	noodle	boil		50	g	1
S-GF-29	2	1	water	——		100	ml	1
S-GF-29	2	2	rice	boil	rice	100	g	1
S-GF-29	2	2	celery	fry	fried celery and meat	50	g	1
S-GF-29	2	2	pork	fry	fried celery and meat	50	g	1
S-GF-29	2	2	water	——		100	ml	1
S-GF-29	2	3	rice	boil	rice	100	g	1
S-GF-29	2	3	cabbage	fry	fried meat	100	g	1
S-GF-29	2	3	pork	fry	fried meat	50	g	1
S-GF-29	2	3	water	——		100	ml	1
S-GF-29	2	1	noodle	boil		100	g	1
S-GF-29	2	1	pea seedlings	boil		50	g	1
S-GF-29	2	1	water	——		200	ml	1
S-GF-29	2	2	rice	boil	rice	100	g	1
S-GF-29	2	2	asparagus lettuce	fry	fried asparagus lettuce and meat	100	g	1
S-GF-29	2	2	pork	fry	fried asparagus lettuce and meat	50	g	1
S-GF-29	2	2	water	——		200	ml	1
S-GF-29	2	3	rice	boil	rice	100	g	1
S-GF-29	2	3	cauliflower	fry	fried meat	100	g	1
S-GF-29	2	3	pork	fry	fried meat	50	g	1
S-GF-29	2	3	water	——		100	ml	1
S-GF-29	2	1	——	——	——	——	——
S-GF-29	2	2	rice	boil	rice	100	g	1
S-GF-29	2	2	celery	fry	fried celery and meat	100	g	1
S-GF-29	2	2	pork	fry	fried celery and meat	50	g	1
S-GF-29	2	2	water	——		150	ml	1
S-GF-29	2	3	rice	boil	rice	100	g	1
S-GF-29	2	3	asparagus lettuce	fry	fried asparagus lettuce and meat	100	g	1
S-GF-29	2	3	pork	fry	fried asparagus lettuce and meat	50	g	1
S-GF-29	2	3	water	——		150	ml	1
S-GF-30	2	1	noodle	boil		100	g	1
S-GF-30	2	1	pea seedlings	boil		50	g	1
S-GF-30	2	1	egg	boil		150	g	1
S-GF-30	2	1	water	——		100	ml	1
S-GF-30	2	2	noodle	boil		100	g	1
S-GF-30	2	2	pea seedlings	boil		50	g	1
S-GF-30	2	2	water	——		100	ml	1
S-GF-30	2	3	rice	boil	sweet potato porridge	500	g	1
S-GF-30	2	3	pork	fry	double cooked pork slices	100	g	1
S-GF-30	2	3	edible rape	fry	fried vegetables	250	g	1
S-GF-30	2	3	pea seedlings	fry	fried vegetables	50	g	1
S-GF-30	2	1	noodle	boil		100	g	1
S-GF-30	2	1	pea seedlings	boil		100	g	1
S-GF-30	2	1	egg	boil		150	g	1
S-GF-30	2	1	water	——		100	ml	1
S-GF-30	2	2	rice	boil	sweet potato porridge	50	g	1
S-GF-30	2	2	sweet potato	boil	sweet potato porridge	250	g	1
S-GF-30	2	2	celery	fry	fried celery and meat	250	g	1
S-GF-30	2	2	pork	fry	fried celery and meat	150	g	1
S-GF-30	2	2	water	——		200	ml	1
S-GF-30	2	3	rice	boil	sweet potato porridge	50	g	1
S-GF-30	2	3	sweet potato	boil	sweet potato porridge	250	g	1
S-GF-30	2	3	pea seedlings	fry	fried vegetables	100	g	1
S-GF-30	2	3	water	——		100	ml	1
S-GF-30	2	1	——	——	——	——

## Sheet: J-XF
Sample Person ID	Time	Occasion	Food materials	Cooking methods	Food items	Intake	Unit	Source of food
J-XF-01	2	1	noodle	boil		100	g	1
J-XF-01	2	1	pea seedlings	boil		10	g	1
J-XF-01	2	1	water	——		100	ml	1
J-XF-01	2	2	rice	boil	rice	100	g	1
J-XF-01	2	2	pickles	fry	fried meat	20	g	1
J-XF-01	2	2	pork	fry	fried meat	50	g	1
J-XF-01	2	2	water	——		200	ml	1
J-XF-01	2	3	rice	boil	porridge	100	g	1
J-XF-01	2	3	pickles	fry	fried meat	20	g	1
J-XF-01	2	3	pork	fry	fried meat	50	g	1
J-XF-01	2	1	noodle	boil		100	g	1
J-XF-01	2	1	pea seedlings	boil		20	g	1
J-XF-01	2	2	rice	boil	rice	100	g	1
J-XF-01	2	2	garlic sprout	fry	fried meat	20	g	1
J-XF-01	2	2	pork	fry	fried meat	50	g	1
J-XF-01	2	2	sausage			10	g	1
J-XF-01	2	2	water	——		200	ml	1
J-XF-01	2	3	sweet potato	boil	sweet potato porridge	20	g	1
J-XF-01	2	3	rice	boil	sweet potato porridge	75	g	1
J-XF-01	2	3	chicken	pot-stewed	pot-stewed meat	30	g	1
J-XF-01	2	3	garlic sprout	fry	fried meat	20	g	1
J-XF-01	2	3	pork	fry	fried meat	30	g	1
J-XF-01	2	3	sausage	boil		20	g	1
J-XF-01	2	1	——	——	——	——
J-XF-01	2	2	rice	boil	rice	100	g	1
J-XF-01	2	2	garlic sprout	fry	fried meat	20	g	1
J-XF-01	2	2	pork	fry	fried meat	50	g	1
J-XF-01	2	2	sausage			30	g	1
J-XF-01	2	3	sweet potato	boil	sweet potato porridge	20	g	1
J-XF-01	2	3	rice	boil	sweet potato porridge	75	g	1
J-XF-01	2	3	garlic sprout	fry	fried meat	20	g	1
J-XF-01	2	3	pork	fry	fried meat	30	g	1
J-XF-01	2	3	sausage	boil		10	g	1
J-XF-02	2	1	rice	boil	rice	100	g	1
J-XF-02	2	1	pickles			20	g	1
J-XF-02	2	1	water	——		100	ml	1
J-XF-02	2	2	rice	boil	rice	100	g	1
J-XF-02	2	2	edible rape	fry	fried edible rape	100	g	1
J-XF-02	2	2	garlic sprout	fry	fried meat	20	g	1
J-XF-02	2	2	pork	fry	fried meat	50	g	1
J-XF-02	2	2	water	——		200	ml	1
J-XF-02	2	3	sweet potato	boil	sweet potato porridge	20	g	1
J-XF-02	2	3	rice	boil	sweet potato porridge	50	g	1
J-XF-02	2	3	edible rape	fry	fried edible rape	75	g	1
J-XF-02	2	3	garlic sprout	fry	fried meat	10	g	1
J-XF-02	2	3	pork	fry	fried meat	50	g	1
J-XF-02	2	3	water	——		200	ml	1
J-XF-02	2	1	rice	boil	porridge	50	g	1
J-XF-02	2	1	pickles			10	g	1
J-XF-02	2	1	water	——		100	ml	1
J-XF-02	2	2	rice	boil	rice	100	g	1
J-XF-02	2	2	radish	stew	radish	50	g	1
J-XF-02	2	2	pork	stew	radish	50	g	1
J-XF-02	2	3	noodle	boil		100	g	1
J-XF-02	2	3	pea seedlings	boil		50	g	1
J-XF-02	2	1	——	——	——	——
J-XF-02	2	2	rice	boil	rice	100	g	1
J-XF-02	2	2	asparagus lettuce	fry		30	g	1
J-XF-02	2	2	garlic sprout	fry	fried meat	30	g	1
J-XF-02	2	2	pork	fry	fried meat	50	g	1
J-XF-02	2	3	sweet potato	boil	sweet potato porridge	100	g	1
J-XF-02	2	3	rice	boil	sweet potato porridge	100	g	1
J-XF-02	2	3	pickles			50	g	1
J-XF-02	2	3	water	——		150	ml	1
J-XF-03	2	1	noodle	boil		100	g	1
J-XF-03	2	1	green pepper	fry	fried meat	10	g	1
J-XF-03	2	1	pork	fry	fried meat	10	g	1
J-XF-03	2	2	pea	fry		10	g	5
J-XF-03	2	2	chicken	cold	cold chicken	20	g	5
J-XF-03	2	2	garlic sprout	fry	fried meat	20	g	5
J-XF-03	2	2	pork		fried meat	40	g	5
J-XF-03	2	2	water		fish soup	20	ml	5
J-XF-03	2	2	water		营养快线	100	ml	5
J-XF-03	2	3	pea	fry		20	g	5
J-XF-03	2	3	garlic sprout	fry	fried meat	10	g	5
J-XF-03	2	3	pork	fry	fried meat	30	g	5
J-XF-03	2	3	rice	boil	rice	50	g	5
J-XF-03	2	1	noodle	boil		100	g	1
J-XF-03	2	1	green pepper	fry	fried meat	10	g	1
J-XF-03	2	1	pork	fry	fried meat	10	g	1
J-XF-03	2	2	pea	fry		30	g	5
J-XF-03	2	2	chicken	cold	cold chicken	50	g	5
J-XF-03	2	2	rice	boil	rice	50	g	5
J-XF-03	2	3	rice	boil	rice	50	g	1
J-XF-03	2	3	Beta vulgaris L.	fry	fried meat	50	g	1
J-XF-03	2	3	pork	fry	fried meat	30	g	1
J-XF-03	2	1	——	——	——	——
J-XF-03	2	2	rice	boil	rice	50	g	5
J-XF-03	2	2	radish	cold	cold radish	30	g	5
J-XF-03	2	2	cabbage	fry	fried cabbage	50	g	5
J-XF-03	2	2	rice	boil	rice	50	g	1
J-XF-03	2	2	pea	fry		20	g	1
J-XF-03	2	2	chicken	cold	cold chicken	30	g	1
J-XF-03	2	2	garlic sprout	fry	fried meat	30	g	1
J-XF-03	2	2	pork	fry	fried meat	30	g	1
J-XF-04	2	1	noodle	boil		100	g	1
J-XF-04	2	1	pea seedlings	boil		20	g	1
J-XF-04	2	1	fried egg	fry		75	g	1
J-XF-04	2	1	water	——		200	ml	1
J-XF-04	2	2	fish	poach	poached fish	75	g	5
J-XF-04	2	2	asparagus lettuce叶	fry	fried asparagus lettuce	50	g	5
J-XF-04	2	2	fish	stew	stew fish	20	g	5
J-XF-04	2	2	pork	fry	double cooked pork slices	30	g	5
J-XF-04	2	2	chicken	cold	cold chicken	20	g	5
J-XF-04	2	2	rice	boil	rice	20	g	5
J-XF-04	2	2	water	——		200	ml	5
J-XF-04	2	3	sweet potato	boil	sweet potato porridge	20	g	1
J-XF-04	2	3	rice	boil	sweet potato porridge	50	g	1
J-XF-04	2	3	carrot	stew	steamed spareribs	30	g	1
J-XF-04	2	3	spareribs	stew	steamed spareribs	20	g	1
J-XF-04	2	3	peanut	fry	fried peanut	10	g	1
J-XF-04	2	3	turnip	cold	cold turnip	10	g	1
J-XF-04	2	1	sweet potato	boil	sweet potato porridge	20	g	1
J-XF-04	2	1	rice	boil	sweet potato porridge	75	g	1
J-XF-04	2	1	peanut	fry	fried peanut	20	g	1
J-XF-04	2	1	turnip	cold	cold turnip	20	g	1
J-XF-04	2	1	water	——		200	ml	1
J-XF-04	2	2	pumpkin	boil	pumpkin rice	30	g	1
J-XF-04	2	2	rice	boil	pumpkin rice	100	g	1
J-XF-04	2	2	peanut	fry	fried peanut	10	g	1
J-XF-04	2	2	pickles	fry	fried meat	10	g	1
J-XF-04	2	2	pork	fry	fried meat	50	g	1
J-XF-04	2	2	sausage			10	g	1
J-XF-04	2	3	sweet potato	boil	sweet potato porridge	100	g	1
J-XF-04	2	3	rice	boil	sweet potato porridge	100	g	1
J-XF-04	2	3	peanut	fry	fried peanut	10	g	1
J-XF-04	2	3	cauliflower	fry	fried cauliflower	50	g	1
J-XF-04	2	3	water	——		200	ml	1
J-XF-04	2	1	——	——	——	——
J-XF-04	2	2	rice	boil	rice	100	g	1
J-XF-04	2	2	cauliflower	fry	fried cauliflower	50	g	1
J-XF-04	2	2	celery	fry	fried celery and meat	50	g	1
J-XF-04	2	2	pork	fry	fried celery and meat	50	g	1
J-XF-04	2	2	water	——		200	ml	1
J-XF-04	2	3	sweet potato	boil	sweet potato porridge	100	g	1
J-XF-04	2	3	rice	boil	sweet potato porridge	100	g	1
J-XF-04	2	3	pickles			50	g	1
J-XF-04	2	3	water	——		200	ml	1
J-XF-05	2	1	noodle	boil		100	g	1
J-XF-05	2	1	pea seedlings	boil		30	g	1
J-XF-05	2	2	rice	boil	rice	100	g	1
J-XF-05	2	2	radish	fry	fried meat and turnip	50	g	1
J-XF-05	2	2	pork	fry	fried meat and turnip	50	g	1
J-XF-05	2	2	carrot	stew	spareribs with brown sauce	50	g	1
J-XF-05	2	2	spareribs	stew	spareribs with brown sauce	50	g	1
J-XF-05	2	3	rice	boil	rice	100	g	1
J-XF-05	2	3	radish	fry	fried meat and turnip	50	g	1
J-XF-05	2	3	pork	fry	fried meat and turnip	50	g	1
J-XF-05	2	3	carrot	stew	spareribs with brown sauce	50	g	1
J-XF-05	2	3	spareribs	stew	spareribs with brown sauce	50	g	1
J-XF-05	2	1	rice	boil	rice	100	g	1
J-XF-05	2	1	radish	fry	fried meat and turnip	30	g	1
J-XF-05	2	1	pork	fry	fried meat and turnip	30	g	1
J-XF-05	2	1	carrot	stew	spareribs with brown sauce	30	g	1
J-XF-05	2	1	spareribs	stew	spareribs with brown sauce	30	g	1
J-XF-05	2	2	rice	boil	rice	100	g	1
J-XF-05	2	2	carrot	stew	spareribs with brown sauce	50	g	1
J-XF-05	2	2	spareribs	stew	spareribs with brown sauce	50	g	1
J-XF-05	2	3	rice	boil	rice	100	g	1
J-XF-05	2	3	pork	boil	meat soup	50	g	1
J-XF-05	2	3	pea seedlings	boil		50	g	1
J-XF-05	2	1	——	——	——	——
J-XF-05	2	2	rice	boil	rice	100	g	1
J-XF-05	2	2	pork	fry	fried meat	50	g	1
J-XF-05	2	2	asparagus lettuce	fry	fried meat	50	g	1
J-XF-05	2	3	rice	boil	rice	100	g	1
J-XF-05	2	3	pork	fry	fried meat	50	g	1
J-XF-05	2	3	pea seedlings	fry	fried meat	30	g	1
J-XF-05	2	3	cabbage	fry	fried meat	30	g	1
J-XF-06	2	1	noodle	boil		100	g	1
J-XF-06	2	1	pea seedlings	boil		20	g	1
J-XF-06	2	1	water	——		100	ml	1
J-XF-06	2	2	rice	boil	rice	50	g	1
J-XF-06	2	2	carrot	stew	carrot and meat stew	50	g	1
J-XF-06	2	2	pork	stew	carrot and meat stew	75	g	1
J-XF-06	2	2	water	——		200	ml	1
J-XF-06	2	3	rice	boil	sweet potato porridge	50	g	1
J-XF-06	2	3	sweet potato	boil	sweet potato porridge	20	g	1
J-XF-06	2	3	carrot	stew	carrot and meat stew	20	g	1
J-XF-06	2	3	pork	stew	carrot and meat stew	50	g	1
J-XF-06	2	1	albumen powder			20	g	1
J-XF-06	2	1	corn powder			20	g	1
J-XF-06	2	1	milk			250	ml	1
J-XF-06	2	2	rice	boil	sweet potato porridge	75	g	1
J-XF-06	2	2	sweet potato	boil	sweet potato porridge	30	g	1
J-XF-06	2	2	carrot	stew	carrot and meat stew	30	g	1
J-XF-06	2	2	pork	stew	carrot and meat stew	50	g	1
J-XF-06	2	3	rice	boil	sweet potato porridge	50	g	1
J-XF-06	2	3	sweet potato	boil	sweet potato porridge	20	g	1
J-XF-06	2	3	carrot	stew	carrot and meat stew	50	g	1
J-XF-06	2	3	pork	stew	carrot and meat stew	50	g	1
J-XF-06	2	3	water	——		50	ml	1
J-XF-06	2	1	——	——	——	——
J-XF-06	2	2	rice	boil	rice	100	g	1
J-XF-06	2	2	Brassica juncea L.	fry	fried vegetables	50	g	1
J-XF-06	2	2	water	——		100	ml	1
J-XF-06	2	3	rice	boil	sweet potato porridge	50	g	1
J-XF-06	2	3	sweet potato	boil	sweet potato porridge	20	g	1
J-XF-06	2	3	celery	fry	fried celery	50	g	1
J-XF-06	2	3	water	——		50	ml	1
J-XF-07	2	1	noodle	boil		100	g	1
J-XF-07	2	1	pea seedlings	boil		50	g	1
J-XF-07	2	2	cauliflower	fry	fried meat	100	g	1
J-XF-07	2	2	pork	fry	fried meat	25	g	1
J-XF-07	2	2	lotus root	fry	fried meat	25	g	1
J-XF-07	2	2	sweet potato	steam	steamsweet potato	250	g	1
J-XF-07	2	3	rice	fry	rice	100	g	1
J-XF-07	2	3	edible rape	fry	fried edible rape	250	g	1
J-XF-07	2	1	rice	boil	sweet potato porridge	100	g	1
J-XF-07	2	1	sweet potato	boil	sweet potato porridge	50	g	1
J-XF-07	2	2	sweet potato	steam	steamsweet potato	250	g	1
J-XF-07	2	2	carrot	stew	carrot and meat stew	100	g	1
J-XF-07	2	2	pork	stew	carrot and meat stew	50	g	1
J-XF-07	2	3	noodle	boil		100	g	1
J-XF-07	2	3	carrot	stew	carrot and meat stew	50	g	1
J-XF-07	2	1	——	——	——	——
J-XF-07	2	2	rice	boil	rice	100	g	1
J-XF-07	2	2	cauliflower	fry	fried meat	50	g	1
J-XF-07	2	2	pork	fry	fried meat	50	g	1
J-XF-07	2	2	lotus root	fry	fried meat	50	g	1
J-XF-07	2	3	noodle	boil		50	g	1
J-XF-07	2	3	rice	boil	rice	5	g	1
J-XF-07	2	3	pea seedlings	boil		30	g	1
J-XF-08	2	1	rice	boil	rice	50	g	1
J-XF-08	2	1	asparagus lettuce	fry	fried asparagus lettuce	150	g	1
J-XF-08	2	2	rice	boil	porridge	150	g	1
J-XF-08	2	2	garlic sprout	fry	fried meat	50	g	1
J-XF-08	2	2	pork	fry	fried meat	50	g	1
J-XF-08	2	2	water	——		150	ml	1
J-XF-08	2	3	rice	boil	rice	150	g	1
J-XF-08	2	3	green pepper	fry	fried meat	25	g	1
J-XF-08	2	3	pork	fry	fried meat	50	g	1
J-XF-08	2	1	rice	boil	rice soup	100	g	1
J-XF-08	2	1	celery	fry	fried celery and meat	25	g	1
J-XF-08	2	1	pork	fry	fried celery and meat	25	g	1
J-XF-08	2	2	rice	boil	porridge	150	g	1
J-XF-08	2	2	pickles		pickled fish	50	g	1
J-XF-08	2	2	fish		pickled fish	150	g	1
J-XF-08	2	2	water	——		150	ml	1
J-XF-08	2	3	rice	boil	rice	150	g	1
J-XF-08	2	3	pickles		pickled fish	50	g	1
J-XF-08	2	3	fish		pickled fish	150	g	1
J-XF-08	2	1	——	——	——	——
J-XF-08	2	2	rice	boil	porridge	250	g	1
J-XF-08	2	2	garlic sprout	fry	fried meat	50	g	1
J-XF-08	2	2	pork	fry	fried meat	100	g	1
J-XF-08	2	2	pea seedlings	boil	vegetable soup	50	g	1
J-XF-08	2	2	water	——		150	ml	1
J-XF-08	2	3	rice	boil	rice	200	g	1
J-XF-08	2	3	asparagus lettuce	fry	fried meat	50	g	1
J-XF-08	2	3	pork	fry	fried meat	100	g	1
J-XF-08	2	3	pea seedlings	boil	vegetable soup	50	g	1
J-XF-08	2	3	water	——		150	ml	1
J-XF-09	2	1	liquor			50	ml	1
J-XF-09	2	2	rice	boil	rice	150	g	1
J-XF-09	2	2	pickles			50	g	1
J-XF-09	2	2	liquor			50	ml	1
J-XF-09	2	2	water	——		200	ml	1
J-XF-09	2	3	rice	boil	rice	150	g	1
J-XF-09	2	3	coriander	fry	fried meat	100	g	1
J-XF-09	2	3	pork	fry	fried meat	50	g	1
J-XF-09	2	3	liquor			50	ml	1
J-XF-09	2	1	flour		noodle	500	g	1
J-XF-09	2	1	coriander			200	g	1
J-XF-09	2	2	——	——	——	——
J-XF-09	2	3	rice	boil	rice	150	g	1
J-XF-09	2	3	green pepper	fry	fried meat	50	g	1
J-XF-09	2	3	pork	fry	fried meat	50	g	1
J-XF-09	2	1	——	——	——	——
J-XF-09	2	2	rice	boil	rice	150	g	1
J-XF-09	2	2	celery	fry	celeryfried meat	30	g	1
J-XF-09	2	2	asparagus lettuce	fry	celeryfried meat	30	g	1
J-XF-09	2	2	pork	fry	celeryfried meat	50	g	1
J-XF-09	2	2	coriander	cold	cold vegetables	20	g	1
J-XF-09	2	3	rice	boil	rice	150	g	1
J-XF-09	2	3	celery	fry	celeryfried meat	30	g	1
J-XF-09	2	3	asparagus lettuce	fry	celeryfried meat	30	g	1
J-XF-09	2	3	pork	fry	celeryfried meat	50	g	1
J-XF-09	2	3	coriander	cold	cold vegetables	20	g	1
J-XF-10	2	1	rice	boil	rice	100	g	1
J-XF-10	2	1	tofu	fry	fried cabbage	50	g	1
J-XF-10	2	1	cabbage	fry	fried cabbage	100	g	1
J-XF-10	2	1	water	——		50	ml	1
J-XF-10	2	2	rice	boil	rice	100	g	1
J-XF-10	2	2	tofu	fry	fried cabbage	50	g	1
J-XF-10	2	2	cabbage	fry	fried cabbage	100	g	1
J-XF-10	2	2	water	——		50	ml	1
J-XF-10	2	3	rice	boil	rice	100	g	1
J-XF-10	2	3	tofu	fry	fried cabbage	50	g	1
J-XF-10	2	3	cabbage	fry	fried cabbage	100	g	1
J-XF-10	2	3	water	——		50	ml	1
J-XF-10	2	1	rice	boil	rice	100	g	1
J-XF-10	2	1	water	——		100	ml	1
J-XF-10	2	2	rice	boil	rice	100	g	1
J-XF-10	2	2	soya-bean oil	cold	rice	10	g	1
J-XF-10	2	2	water	——		100	ml	1
J-XF-10	2	3	rice	boil	rice	100	g	1
J-XF-10	2	3	tofu			100	g	1
J-XF-10	2	1	stuffed bun			50	g	1
J-XF-10	2	2	rice	boil	rice	100	g	1
J-XF-10	2	2	asparagus lettuce	fry	fried meat	50	g	1
J-XF-10	2	2	pork	fry	fried meat	100	g	1
J-XF-10	2	2	water	——		150	ml	1
J-XF-10	2	3	rice	boil	rice	100	g	1
J-XF-10	2	3	asparagus lettuce	fry	fried meat	50	g	1
J-XF-10	2	3	pork	fry	fried meat	100	g	1
J-XF-10	2	3	water	——		150	ml	1
J-XF-11	2	1	noodles	boil		150	g	1
J-XF-11	2	1	cabbage	boil		50	g	1
J-XF-11	2	1	water	——	noodle soup	100	ml	4
J-XF-11	2	2	rice	boil	rice	100	g	4
J-XF-11	2	2	green pepper	fry	fried meat	50	g	4
J-XF-11	2	2	pork	fry	fried meat	50	g	4
J-XF-11	2	2	asparagus lettuce	fry	fried asparagus lettuce	50	g	4
J-XF-11	2	2	water	——	rice soup	100	ml	4
J-XF-11	2	3	——	——	——	——
J-XF-11	2	1	rice	boil	rice	100	g	1
J-XF-11	2	1	garlic			50	g	1
J-XF-11	2	2	rice	boil	rice	100	g	4
J-XF-11	2	2	duck			50	g	4
J-XF-11	2	2	chicken			50	g	4
J-XF-11	2	3	rice	boil	porridge	100	g	1
J-XF-11	2	3	cabbage	fry	fried cabbage	50	g	1
J-XF-11	2	1	——	——	——	——
J-XF-11	2	2	rice	boil	rice	100	g	1
J-XF-11	2	2	pickles	fry	fried meat	20	g	1
J-XF-11	2	2	pork	fry	fried meat	50	g	1
J-XF-11	2	2	cabbage	fry	fried cabbage	50	g	1
J-XF-11	2	2	water	——		100	ml	1
J-XF-11	2	3	rice	boil	sweet potato porridge	100	g	1
J-XF-11	2	3	sweet potato	boil	sweet potato porridge	30	g	1
J-XF-11	2	3	pickles	fry		10	g	1
J-XF-11	2	3	cabbage	fry	fried cabbage	50	g	1
J-XF-12	2	1	noodle	boil		100	g	1
J-XF-12	2	1	pea seedlings	boil		20	g	1
J-XF-12	2	1	water	——		100	ml	1
J-XF-12	2	2	rice	boil	rice	100	g	1
J-XF-12	2	2	carrot	stew	carrot and meat stew	50	g	1
J-XF-12	2	2	pork	stew	carrot and meat stew	100	g	1
J-XF-12	2	2	water	——		200	ml	1
J-XF-12	2	3	sweet potato	boil	sweet potato porridge	30	g	1
J-XF-12	2	3	rice	boil	sweet potato porridge	75	g	1
J-XF-12	2	3	carrot	stew	carrot and meat stew	50	g	1
J-XF-12	2	3	pork	stew	carrot and meat stew	100	g	1
J-XF-12	2	1	noodle	boil		100	g	1
J-XF-12	2	1	pea seedlings	boil		20	g	1
J-XF-12	2	2	sweet potato	boil	sweet potato porridge	30	g	1
J-XF-12	2	2	rice	boil	sweet potato porridge	75	g	1
J-XF-12	2	2	carrot	stew	carrot and meat stew	50	g	1
J-XF-12	2	2	pork	stew	carrot and meat stew	100	g	1
J-XF-12	2	3	rice	fry	fried rice with egg	100	g	1
J-XF-12	2	3	egg	fry	fried rice with egg	100	g	1
J-XF-12	2	1	——	——	——	——
J-XF-12	2	2	rice	boil	rice	150	g	1
J-XF-12	2	2	cabbage mustard	fry	fried cabbage mustard	100	g	1
J-XF-12	2	3	sweet potato	boil	sweet potato porridge	30	g	1
J-XF-12	2	3	rice	boil	sweet potato porridge	75	g	1
J-XF-12	2	3	turnip	fry	fried radish	50	g	1
J-XF-13	2	1	noodle	boil		100	g	1
J-XF-13	2	1	cabbage	boil		50	g	1
J-XF-13	2	2	rice	boil	rice	100	g	1
J-XF-13	2	2	asparagus lettuce	fry	fried meat	50	g	1
J-XF-13	2	2	pork	fry	fried meat	50	g	1
J-XF-13	2	2	chicken	stew	stewed chicken	100	g	1
J-XF-13	2	2	fish	poach	poached fish	100	g	1
J-XF-13	2	3	sweet potato	boil	sweet potato porridge	50	g	1
J-XF-13	2	3	rice	boil	sweet potato porridge	100	g	1
J-XF-13	2	3	cabbage	fry	fried cabbage	100	g	1
J-XF-13	2	1	noodle	boil		100	g	1
J-XF-13	2	1	pea seedlings	boil		50	g	1
J-XF-13	2	2	rice	boil	rice	100	g	1
J-XF-13	2	2	asparagus lettuce	fry	fried asparagus lettuce	50	g	1
J-XF-13	2	2	cabbage	fry	fried cabbage	50	g	1
J-XF-13	2	3	noodle	boil		100	g	1
J-XF-13	2	3	pea seedlings	boil		50	g	1
J-XF-13	2	3	spinach	boil		50	g	1
J-XF-13	2	1	——	——	——	——
J-XF-13	2	2	rice	boil	rice	150	g	1
J-XF-13	2	2	asparagus lettuce	fry	fried meat	50	g	1
J-XF-13	2	2	pork	fry	fried meat	50	g	1
J-XF-13	2	2	onion	fry	fried onion	30	g	1
J-XF-13	2	2	radish	boil	radish soup with rice	50	g	1
J-XF-13	2	2	water	——		150	ml	1
J-XF-13	2	3	rice	boil	rice	150	g	1
J-XF-13	2	3	asparagus lettuce	fry	fried meat	50	g	1
J-XF-13	2	3	pork	fry	fried meat	50	g	1
J-XF-13	2	3	onion	fry	fried onion	30	g	1
J-XF-13	2	3	radish	boil	radish soup with rice	50	g	1
J-XF-14	2	1	rice	boil	porridge	50	g	1
J-XF-14	2	1	pea seedlings	fry	pea seedlings	100	g	1
J-XF-14	2	1	pigskin	fry	pea seedlings	30	g	1
J-XF-14	2	2	rice	boil	rice	100	g	1
J-XF-14	2	2	pea seedlings	fry	pea seedlings	50	g	1
J-XF-14	2	2	cabbage	fry	fried cabbage	50	g	1
J-XF-14	2	2	garlic sprout	fry	fried meat	50	g	1
J-XF-14	2	2	pork	fry	fried meat	30	g	1
J-XF-14	2	2	peanut			30	g	1
J-XF-14	2	2	water	——		300	ml	1
J-XF-14	2	3	rice	boil	rice	100	g	1
J-XF-14	2	3	pea seedlings	fry	pea seedlings	50	g	1
J-XF-14	2	3	cabbage	fry	fried cabbage	50	g	1
J-XF-14	2	3	garlic sprout	fry	fried meat	50	g	1
J-XF-14	2	3	pork	fry	fried meat	30	g	1
J-XF-14	2	3	peanut			30	g	1
J-XF-14	2	3	water	——		300	ml	1
J-XF-14	2	1	noodle	boil		150	g	1
J-XF-14	2	1	pea seedlings	boil		100	g	1
J-XF-14	2	1	water	——		300	ml	1
J-XF-14	2	2	rice	boil	rice	100	g	1
J-XF-14	2	2	pea seedlings	fry	pea seedlings	50	g	1
J-XF-14	2	2	garlic sprout	fry	fried meat	50	g	1
J-XF-14	2	2	pork	fry	fried meat	30	g	1
J-XF-14	2	2	water	——		300	ml	1
J-XF-14	2	3	rice	boil	rice	100	g	1
J-XF-14	2	3	asparagus lettuce	fry		100	g	1
J-XF-14	2	3	peanut			50	g	1
J-XF-14	2	3	water	——		300	ml	1
J-XF-14	2	1	——	——	——	——
J-XF-14	2	2	rice	boil	rice	100	g	1
J-XF-14	2	2	asparagus lettuce	fry	fried meat	50	g	1
J-XF-14	2	2	pork	fry	fried meat	100	g	1
J-XF-14	2	2	peanut			50	g	1
J-XF-14	2	2	water	——		300	ml	1
J-XF-15	2	1	soybean milk			200	ml	1
J-XF-15	2	1	deep-fried dough stick	fry		100	g	1
J-XF-15	2	2	liquor			50	g	1
J-XF-15	2	2	pork	fry		250	g	1
J-XF-15	2	2	agaric	fry		50	g	1
J-XF-15	2	2	asparagus lettuce	fry		100	g	1
J-XF-15	2	2	celery	fry		50	g	1
J-XF-15	2	2	water			800	ml	1
J-XF-15	2	3	liquor			50	g	1
J-XF-15	2	3	pork	fry		250	g	1
J-XF-15	2	3	agaric	fry		50	g	1
J-XF-15	2	3	asparagus lettuce	fry		100	g	1
J-XF-15	2	3	celery	fry		50	g	1
J-XF-15	2	3	water	——		300	ml	1
J-XF-15	2	1	noodle	boil		100	g	1
J-XF-15	2	1	spinach	boil		50	g	1
J-XF-15	2	1	water	——		400	ml	1
J-XF-15	2	2	liquor	——		50	g	1
J-XF-15	2	2	pork	fry		250	g	1
J-XF-15	2	2	agaric	fry		50	g	1
J-XF-15	2	2	asparagus lettuce	fry		100	g	1
J-XF-15	2	2	celery	fry		50	g	1
J-XF-15	2	2	water	——		600	ml	1
J-XF-15	2	3	rice	boil	rice	50	g	1
J-XF-15	2	3	asparagus lettuce	fry	fried meat	100	g	1
J-XF-15	2	3	pork	fry	fried meat	50	g	1
J-XF-15	2	3	celery	fry	fried celery and meat	100	g	1
J-XF-15	2	3	liquor	——		50	g	1
J-XF-15	2	3	water	——		200	ml	1
J-XF-15	2	1	——	——	——	——
J-XF-15	2	2	rice	boil	rice	100	g	1
J-XF-15	2	2	asparagus lettuce	fry	fried meat	50	g	1
J-XF-15	2	2	pork	fry	fried meat	100	g	1
J-XF-15	2	2	water	——		300	ml	1
J-XF-15	2	3	rice	boil	rice	100	g	1
J-XF-15	2	3	asparagus lettuce	fry	fried meat	50	g	1
J-XF-15	2	3	pork	fry	fried meat	100	g	1
J-XF-15	2	3	water	——		300	ml	1
J-XF-16	2	1	rice	boil	porridge	300	g	1
J-XF-16	2	1	asparagus lettuce	fry	fried meat	50	g	1
J-XF-16	2	1	pork	fry	fried meat	20	g	1
J-XF-16	2	1	water	——		150	ml	1
J-XF-16	2	2	rice	boil	porridge	300	g	1
J-XF-16	2	2	carrot	fry	carrot and pork	50	g	1
J-XF-16	2	2	pork	fry	carrot and pork	30	g	1
J-XF-16	2	2	water	——		150	ml	1
J-XF-16	2	3	rice	boil	rice	150	g	1
J-XF-16	2	3	celery	fry	fried celery and meat	50	g	1
J-XF-16	2	3	pork	fry	fried celery and meat	50	g	1
J-XF-16	2	3	cabbage	fry	fried green vegetable and meat	100	g	1
J-XF-16	2	3	water	——		150	ml	1
J-XF-16	2	1	rice	boil	porridge	200	g	1
J-XF-16	2	1	celery	fry	fried celery	50	g	1
J-XF-16	2	1	water	——		150	ml	1
J-XF-16	2	2	rice	boil	rice	150	g	1
J-XF-16	2	2	celery	fry	fried celery	200	g	1
J-XF-16	2	2	water	——		200	ml	1
J-XF-16	2	3	rice	boil	rice	50	g	1
J-XF-16	2	3	asparagus lettuce	fry	fried meat	150	g	1
J-XF-16	2	3	pork	fry	fried meat	50	g	1
J-XF-16	2	3	water	——		150	ml	1
J-XF-16	2	1	——	——	——	——
J-XF-16	2	2	rice	boil	porridge	100	g	1
J-XF-16	2	2	asparagus lettuce	fry	fried asparagus lettuce	50	g	1
J-XF-16	2	2	celery	fry	fried celery	50	g	1
J-XF-16	2	2	water	——		50	ml	1
J-XF-16	2	3	rice	boil	rice	150	g	1
J-XF-16	2	3	asparagus lettuce	fry	fried asparagus lettuce	50	g	1
J-XF-16	2	3	celery	fry	fried celery	50	g	1
J-XF-16	2	3	water	——		100	ml	1
J-XF-17	2	1	rice	boil	porridge	200	g	1
J-XF-17	2	1	celery	fry	fried celery and meat	100	g	1
J-XF-17	2	1	pork	fry	fried celery and meat	50	g	1
J-XF-17	2	1	water	——		200	ml	1
J-XF-17	2	2	rice	boil	rice	150	g	1
J-XF-17	2	2	cauliflower	fry	fried meat	150	g	1
J-XF-17	2	2	pork	fry	fried meat	50	g	1
J-XF-17	2	2	water	——		200	ml	1
J-XF-17	2	3	rice	boil	porridge	200	g	1
J-XF-17	2	3	carrot	fry	carrot and pork	150	g	1
J-XF-17	2	3	pork	fry	carrot and pork	50	g	1
J-XF-17	2	3	water	——		200	ml	1
J-XF-17	2	1	rice	boil	porridge	200	g	1
J-XF-17	2	1	carrot	fry	carrot and pork	50	g	1
J-XF-17	2	1	pork	fry	carrot and pork	20	g	1
J-XF-17	2	1	water	——		200	ml	1
J-XF-17	2	2	rice	boil	rice	200	g	1
J-XF-17	2	2	celery	fry	fried celery and meat	100	g	1
J-XF-17	2	2	pork	fry	fried celery and meat	20	g	1
J-XF-17	2	2	water	——		200	ml	1
J-XF-17	2	3	rice	boil	porridge	200	g	1
J-XF-17	2	3	celery	fry	fried celery and meat	100	g	1
J-XF-17	2	3	pork	fry	fried celery and meat	20	g	1
J-XF-17	2	3	water	——		200	ml	1
J-XF-17	2	1	——	——	——	——
J-XF-17	2	2	rice	boil	rice	150	g	1
J-XF-17	2	2	carrot	fry	fried carrot	100	g	1
J-XF-17	2	2	rice	boil	porridge	150	g	1
J-XF-17	2	3	carrot	fry	fried carrot	50	g	1
J-XF-18	2	1	soybean milk			200	ml	1
J-XF-18	2	1	deep-fried dough stick	fry		50	g	1
J-XF-18	2	2	sweet potato	boil	sweet potato porridge	30	g	1
J-XF-18	2	2	rice	boil	sweet potato porridge	100	g	1
J-XF-18	2	2	garlic sprout	fry	fried meat	30	g	1
J-XF-18	2	2	pork	fry	fried meat	150	g	1
J-XF-18	2	2	liquor	——		125	g	1
J-XF-18	2	2	water	——		200	ml	1
J-XF-18	2	3	sweet potato	boil	sweet potato porridge	30	g	1
J-XF-18	2	3	rice	boil	sweet potato porridge	100	g	1
J-XF-18	2	3	garlic sprout	fry	fried meat	30	g	1
J-XF-18	2	3	pork	fry	fried meat	150	g	1
J-XF-18	2	3	liquor	——		125	g	1
J-XF-18	2	3	water	——		200	ml	1
J-XF-18	2	1	——	——	——	——
J-XF-18	2	2	sweet potato	boil	sweet potato porridge	30	g	1
J-XF-18	2	2	rice	boil	sweet potato porridge	100	g	1
J-XF-18	2	2	pork	fry		100	g	1
J-XF-18	2	2	liquor	——		125	g	1
J-XF-18	2	3	rice	boil	porridge	100	g	1
J-XF-18	2	3	peanut	fry		50	g	1
J-XF-18	2	3	liquor	——		100	g	1
J-XF-18	2	1	——	——	——	——
J-XF-18	2	2	rice	boil	porridge	150	g	1
J-XF-18	2	2	garlic sprout	fry	fried meat	50	g	1
J-XF-18	2	2	pork	fry	fried meat	150	g	1
J-XF-18	2	2	liquor	——		125	g	1
J-XF-18	2	3	rice	boil	porridge	150	g	1
J-XF-18	2	3	garlic sprout	fry	fried meat	50	g	1
J-XF-18	2	3	pork	fry	fried meat	150	g	1
J-XF-18	2	3	liquor	——		125	g	1
J-XF-19	2	1	rice	boil	rice	150	g	1
J-XF-19	2	1	celery	fry	fried celery and meat	50	g	1
J-XF-19	2	1	pork	fry	fried celery and meat	50	g	1
J-XF-19	2	2	rice	boil	rice	150	g	1
J-XF-19	2	2	asparagus lettuce	fry	fried asparagus lettuce	50	g	1
J-XF-19	2	2	water	——		300	ml	1
J-XF-19	2	3	rice	boil	rice	150	g	1
J-XF-19	2	3	asparagus lettuce	fry	fried asparagus lettuce	50	g	1
J-XF-19	2	1	rice	fry	fried rice with egg	100	g	1
J-XF-19	2	1	goose egg	fry	fried rice with egg	30	g	1
J-XF-19	2	1	water	——		150	ml	1
J-XF-19	2	2	rice	boil	rice	100	g	1
J-XF-19	2	2	vermicelli	fry		100	g	1
J-XF-19	2	3	rice	boil	rice	150	g	1
J-XF-19	2	3	vermicelli	fry		50	g	1
J-XF-19	2	3	water	——		150	ml	1
J-XF-19	2	1	——	——	——	——
J-XF-19	2	2	rice	boil	rice	150	g	1
J-XF-19	2	2	celery	fry	fried celery and meat	50	g	1
J-XF-19	2	2	pork	fry	fried celery and meat	50	g	1
J-XF-19	2	3	rice	boil	rice	150	g	1
J-XF-19	2	3	celery	fry	fried celery and meat	50	g	1
J-XF-19	2	3	pork	fry	fried celery and meat	50	g	1
J-XF-19	2	3	water	——		150	ml	1
J-XF-20	2	1	rice	boil	rice	150	g	1
J-XF-20	2	1	celery	fry	fried celery and meat	100	g	1
J-XF-20	2	1	pork	fry	fried celery and meat	30	g	1
J-XF-20	2	2	rice	boil	rice	150	g	1
J-XF-20	2	2	cauliflower	fry	fried meat	100	g	1
J-XF-20	2	2	pork	fry	fried meat	30	g	1
J-XF-20	2	2	dry tofu	fry	fried meat	50	g	1
J-XF-20	2	3	noodle	boil		150	g	1
J-XF-20	2	3	pea seedlings	boil		30	g	1
J-XF-20	2	1	rice	boil	rice	150	g	1
J-XF-20	2	1	fermented bean curd			10	g	1
J-XF-20	2	1	cauliflower	fry	fried cauliflower	100	g	1
J-XF-20	2	2	rice	boil	rice	150	g	1
J-XF-20	2	2	spareribs	stew	stewed lotus root and spareribs	100	g	1
J-XF-20	2	2	lotus root	stew	stewed lotus root and spareribs	250	g	1
J-XF-20	2	2	water	——	soup	150	ml	1
J-XF-20	2	3	noodle	boil		150	g	1
J-XF-20	2	3	tofu	fry	tofu	50	g	1
J-XF-20	2	3	pork	fry	tofu	100	g	1
J-XF-20	2	1	——	——	——	——	g	1
J-XF-20	2	2	rice	boil	rice	150	g	1
J-XF-20	2	2	celery	fry	fried celery	100	g	1
J-XF-20	2	3	rice	boil	rice	100	g	1
J-XF-20	2	3	celery	fry	fried celery	50	g	1
J-XF-20	2	3	tofu	fry	tofu	20	g	1
J-XF-20	2	3	pork	fry	tofu	50	g	1
J-XF-21	2	1	milk			200	ml	1
J-XF-21	2	1	water	——		70	ml	1
J-XF-21	2	2	soymilk			300	ml	5
J-XF-21	2	2	rabbit meat			50	g	5
J-XF-21	2	2	chicken	cold	cold chicken	50	g	5
J-XF-21	2	2	fish	fry	fish	50	g	5
J-XF-21	2	3	rice	boil	rice	100	g	1
J-XF-21	2	3	chicken	cold	cold chicken	100	g	1
J-XF-21	2	3	lotus root	fry		50	g	1
J-XF-21	2	3	soymilk			150	ml	1
J-XF-21	2	1	rice	boil	porridge	100	g	1
J-XF-21	2	1	pickles			50	g	1
J-XF-21	2	2	rice	boil	rice	100	g	1
J-XF-21	2	2	cabbage	fry	cabbage	50	g	1
J-XF-21	2	2	water	——		70	ml	1
J-XF-21	2	3	sweet potato	boil	sweet potato porridge	20	g	1
J-XF-21	2	3	rice	boil	sweet potato porridge	100	g	1
J-XF-21	2	3	potato	fry	fried potatoes silk	50	g	1
J-XF-21	2	1	water	——		100	ml	1
J-XF-21	2	2	rice	boil	rice	100	g	1
J-XF-21	2	2	chili	fry	fried meat	20	g	1
J-XF-21	2	2	pork	fry	fried meat	75	g	1
J-XF-21	2	2	water	——		100	ml	1
J-XF-21	2	3	noodle	boil		150	g	1
J-XF-21	2	3	pea seedlings	boil		30	g	1
J-XF-21	2	3	water	——		50	ml	1
J-XF-22	2	1	noodle	boil		150	g	1
J-XF-22	2	1	cabbage	boil		100	g	1
J-XF-22	2	1	water	——		200	ml	1
J-XF-22	2	2	rice		radish porridge	150	g	1
J-XF-22	2	2	radish		radish porridge	150	g	1
J-XF-22	2	2	water	——		150	ml	1
J-XF-22	2	3	rice		radish porridge	150	g	1
J-XF-22	2	3	radish		radish porridge	150	g	1
J-XF-22	2	3	water	——		150	ml	1
J-XF-22	2	1	rice	boil	rice	150	g	1
J-XF-22	2	1	water	——		150	ml	1
J-XF-22	2	2	rice	boil	rice	150	g	1
J-XF-22	2	2	pork	cold	cold meat	50	g	1
J-XF-22	2	2	water	——		200	ml	1
J-XF-22	2	3	rice	boil	rice	200	g	1
J-XF-22	2	3	cabbage		vegetables	200	g	1
J-XF-22	2	3	water	——		150	ml	1
J-XF-22	2	1	——	——	——	——
J-XF-22	2	2	rice	boil	rice	200	g	1
J-XF-22	2	2	cabbage	fry	fried cabbage	100	g	1
J-XF-22	2	2	water	——		150	ml	1
J-XF-22	2	3	noodle	boil		150	g	1
J-XF-22	2	3	water	——		150	ml	1
J-XF-23	2	1	noodle	boil		50	g	1
J-XF-23	2	1	asparagus lettuce叶	boil		20	ml	1
J-XF-23	2	2	pork	fry	double cooked pork slices	50	g	1
J-XF-23	2	2	pig trotter	stew	stewed meat	100	g	1
J-XF-23	2	2	radish	stew	stewed meat	250	g	1
J-XF-23	2	2	fish			300	g	1
J-XF-23	2	2	rice	boil	rice	250	g	1
J-XF-23	2	3	sweet potato	boil	sweet potato porridge	300	g	1
J-XF-23	2	3	rice	boil	sweet potato porridge	600	ml	1
J-XF-23	2	3	pork	fry	double cooked pork slices	50	g	1
J-XF-23	2	1	noodle	boil		50	g	1
J-XF-23	2	1	asparagus lettuce叶	boil		100	ml	1
J-XF-23	2	2	pig trotter	stew	stewed meat	100	g	1
J-XF-23	2	2	cabbage	fry	fried meat	50	g	1
J-XF-23	2	2	pork	fry	fried meat	30	g	1
J-XF-23	2	2	rice	boil	pumpkin rice	300	g	1
J-XF-23	2	2	pumpkin	boil	pumpkin rice	100	g	1
J-XF-23	2	3	cabbage	boil	vegetables	250	g	1
J-XF-23	2	3	steamed bun	steam		150	g	1
J-XF-23	2	1	——	——	——	——
J-XF-23	2	2	rice	boil	rice	150	g	1
J-XF-23	2	2	chili	fry	fried meat	50	g	1
J-XF-23	2	2	pork	fry	fried meat	50	g	1
J-XF-23	2	3	noodle	boil		100	g	1
J-XF-23	2	3	water	——		150	ml	1
J-XF-24	2	1	stuffed bun	steam		100	g	3
J-XF-24	2	2	rice	boil	rice	100	g	1
J-XF-24	2	2	asparagus lettuce	fry	fried asparagus lettuce	50	g	1
J-XF-24	2	2	sausage	boil		100	g	1
J-XF-24	2	2	preserved meat	boil		100	g	1
J-XF-24	2	2	cabbage	fry	cabbage	50	g	1
J-XF-24	2	3	oatmeal	boil	porridge	30	g	1
J-XF-24	2	3	rice	boil	porridge	300	ml	1
J-XF-24	2	3	celery	fry	fried celery and meat	50	g	1
J-XF-24	2	3	pork	fry	fried celery and meat	50	g	1
J-XF-24	2	3	cabbage mustard	fry		50	g	1
J-XF-24	2	1	rice	boil	porridge	300	ml	1
J-XF-24	2	1	water	——		150	ml	1
J-XF-24	2	2	rice	boil	rice	100	g	1
J-XF-24	2	2	duck	pot-stewed	pot-stewed duck	50	g	1
J-XF-24	2	2	asparagus lettuce	fry	fried asparagus lettuce	50	g	1
J-XF-24	2	2	cauliflower	fry	fried cauliflower	50	g	1
J-XF-24	2	2	water	——		150	ml	1
J-XF-24	2	3	noodle	boil		50	g	1
J-XF-24	2	3	rice	boil	porridge	50	g	1
J-XF-24	2	3	water	——		150	ml	1
J-XF-24	2	1	——	——	——	——
J-XF-24	2	2	rice	boil	rice	100	g	1
J-XF-24	2	2	asparagus lettuce	fry	fried meat	50	g	1
J-XF-24	2	2	pork	fry	fried meat	50	g	1
J-XF-24	2	2	water	——		150	ml	1
J-XF-24	2	3	rice	boil	rice	100	g	1
J-XF-24	2	3	edible rape	fry	fried meat	50	g	1
J-XF-24	2	3	pork	fry	fried meat	50	g	1
J-XF-24	2	3	water	——		150	ml	1
J-XF-25	2	1	sweet potato	boil	sweet potato porridge	100	g	1
J-XF-25	2	1	rice	boil	sweet potato porridge	300	ml	1
J-XF-25	2	2	rice	boil	rice	150	g	1
J-XF-25	2	2	pork	fry	fried meat	250	g	1
J-XF-25	2	2	pickles	fry	fried meat	100	g	1
J-XF-25	2	3	rice	boil	porridge	300	ml	1
J-XF-25	2	3	pork	fry	fried meat	100	g	1
J-XF-25	2	3	pickles	fry	fried meat	50	g	1
J-XF-25	2	1	sweet potato	boil	sweet potato porridge	100	g	1
J-XF-25	2	1	rice	boil	sweet potato porridge	300	ml	1
J-XF-25	2	2	rice	boil	rice	150	g	1
J-XF-25	2	2	vermicelli	fry		100	g	1
J-XF-25	2	2	pork	fry		100	g	1
J-XF-25	2	3	rice	boil	porridge	100	g	1
J-XF-25	2	3	vermicelli	fry		100	g	1
J-XF-25	2	1	——	——	——	——
J-XF-25	2	2	rice	boil	rice	200	g	1
J-XF-25	2	2	radish	fry	fried meat and turnip	50	g	1
J-XF-25	2	2	pork	fry	fried meat and turnip	150	g	1
J-XF-25	2	2	asparagus lettuce	fry	fried asparagus lettuce	50	g	1
J-XF-25	2	3	rice	boil	rice	200	g	1
J-XF-25	2	3	radish	fry	fried meat and turnip	50	g	1
J-XF-25	2	3	pork	fry	fried meat and turnip	150	g	1
J-XF-25	2	3	asparagus lettuce	fry	fried asparagus lettuce	50	g	1
J-XF-26	2	1	rice	boil	porridge	300	g	1
J-XF-26	2	1	cabbage	fry	fried cabbage	100	g	1
J-XF-26	2	2	garlic sprout	fry	fried meat	50	g	1
J-XF-26	2	2	pork	fry	fried meat	200	g	1
J-XF-26	2	2	celery	fry	fried celery and meat	50	g	1
J-XF-26	2	2	agaric	fry	fried meat	5	g	1
J-XF-26	2	2	asparagus lettuce	fry	fried meat	100	g	1
J-XF-26	2	2	chicken	cold	cold chicken	100	g	1
J-XF-26	2	2	fish	fry	pickled fish	200	g	1
J-XF-26	2	2	pickles	fry	pickled fish	50	g	1
J-XF-26	2	2	rice	boil	rice	150	g	1
J-XF-26	2	3	rice	boil	rice	150	g	1
J-XF-26	2	3	pork	fry	fried meat	100	g	1
J-XF-26	2	3	celery	fry	fried celery and meat	150	g	1
J-XF-26	2	1	rice	boil	porridge	300	ml	1
J-XF-26	2	1	pickles			20	g	1
J-XF-26	2	2	rice	boil	rice	300	g	1
J-XF-26	2	2	petits pois	fry	fried chicken	100	g	1
J-XF-26	2	2	chicken	fry	fried chicken	100	g	1
J-XF-26	2	2	noodle	boil		150	g	1
J-XF-26	2	2	cabbage	boil		30	g	1
J-XF-26	2	2	water	——		300	ml	1
J-XF-26	2	1	——	——	——	——
J-XF-26	2	2	rice	boil	rice	150	g	1
J-XF-26	2	2	garlic sprout	fry	fried meat	50	g	1
J-XF-26	2	2	pork	fry	fried meat	150	g	1
J-XF-26	2	2	water	——		500	ml	1
J-XF-26	2	3	rice	fry	fried rice with egg	100	g	1
J-XF-26	2	3	egg	fry	fried rice with egg	25	g	1
J-XF-27	2	1	duck egg	boil		100	g	1
J-XF-27	2	1	steamed bun	steam		75	g	1
J-XF-27	2	1	water	——	tea	150	ml	1
J-XF-27	2	2	rice	boil	rice	100	g	1
J-XF-27	2	3	steamed bun	steam		75	g	1
J-XF-27	2	3	milk			150	ml	1
J-XF-27	2	1	duck egg	boil		100	g	1
J-XF-27	2	1	steamed bun	steam		75	g	1
J-XF-27	2	1	water	——	tea	150	ml	1
J-XF-27	2	2	rice	boil	rice	100	g	1
J-XF-27	2	2	cauliflower	fry		50	g	1
J-XF-27	2	2	garlic sprout	fry		30	g	1
J-XF-27	2	3	steamed bun	steam		75	g	1
J-XF-27	2	3	orange			100	g	1
J-XF-27	2	1	——	——	——	——
J-XF-27	2	2	rice	boil	rice	100	g	1
J-XF-27	2	2	cauliflower	fry	fried meat	50	g	1
J-XF-27	2	2	pork	fry	fried meat	50	g	1
J-XF-27	2	3	steamed bun	steam		75	g	1
J-XF-28	2	1	egg	boil		100	g	1
J-XF-28	2	1	water	——		150	ml	1
J-XF-28	2	2	pig trotter	stew	stewed pig trotter	100	g	1
J-XF-28	2	2	lotus root	stew	stewed pig trotter	50	g	1
J-XF-28	2	2	chicken	stew	stew chicken and potato	100	g	1
J-XF-28	2	2	rice	boil	rice	50	g	1
J-XF-28	2	2	liquor	——		200	g	1
J-XF-28	2	2	water	——		300	ml	1
J-XF-28	2	3	rice	boil	rice	50	g	1
J-XF-28	2	3	var. ramosa Hort.	fry		50	g	1
J-XF-28	2	3	chicken	stew	stew chicken and potato	50	g	1
J-XF-28	2	3	pig trotter	stew	stewed pig trotter	100	g	1
J-XF-28	2	3	lotus root	stew	stewed pig trotter	50	g	1
J-XF-28	2	3	liquor	——		150	g	1
J-XF-28	2	3	water	——		750	ml	1
J-XF-28	2	1	rice	boil	rice	50	g	1
J-XF-28	2	1	water	——	stewed pig trotter	100	ml	1
J-XF-28	2	2	rice	boil	rice	50	g	1
J-XF-28	2	2	chicken	stew	stew chicken and potato	100	g	1
J-XF-28	2	2	liquor	——		150	g	1
J-XF-28	2	3	rice	boil	porridge	100	g	1
J-XF-28	2	3	chicken	stew	stew chicken and potato	100	g	1
J-XF-28	2	3	var. ramosa Hort.	fry		50	g	1
J-XF-28	2	3	liquor	——		200	g	1
J-XF-28	2	3	water	——		750	ml	1
J-XF-28	2	1	——	——	——	——
J-XF-28	2	2	rice	boil	rice	50	g	1
J-XF-28	2	2	chicken			100	g	1
J-XF-28	2	2	liquor	——		150	g	1
J-XF-28	2	2	water	——		300	ml	1
J-XF-28	2	3	rice	boil	rice	50	g	1
J-XF-28	2	3	peanut			100	g	1
J-XF-28	2	3	liquor	——		200	g	1
J-XF-28	2	3	water	——		750	ml	1
J-XF-29	2	1	sweet potato	boil	sweet potato porridge	100	g	1
J-XF-29	2	1	rice	boil	sweet potato porridge	100	g	1
J-XF-29	2	1	pickles			50	g	1
J-XF-29	2	1	water	——		150	ml	1
J-XF-29	2	2	rice	boil	rice	100	g	1
J-XF-29	2	2	celery	fry	fried celery and meat	50	g	1
J-XF-29	2	2	pork	fry	fried celery and meat	100	g	1
J-XF-29	2	2	water	——		200	ml	1
J-XF-29	2	3	sweet potato	boil	sweet potato porridge	100	g	1
J-XF-29	2	3	rice	boil	sweet potato porridge	100	g	1
J-XF-29	2	3	edible rape	fry		50	g	1
J-XF-29	2	3	water	——		200	ml	1
J-XF-29	2	1	sweet potato	boil	sweet potato porridge	100	g	1
J-XF-29	2	1	rice	boil	sweet potato porridge	100	g	1
J-XF-29	2	1	pickles			50	g	1
J-XF-29	2	2	sweet potato	boil	sweet potato porridge	100	g	1
J-XF-29	2	2	rice	boil	sweet potato porridge	100	g	1
J-XF-29	2	2	asparagus lettuce	fry		50	g	1
J-XF-29	2	2	spareribs	stew		50	g	1
J-XF-29	2	2	water	——		200	ml	1
J-XF-29	2	3	noodle	boil		100	g	1
J-XF-29	2	3	cabbage	boil		30	g	1
J-XF-29	2	3	asparagus lettuce	boil		30	g	1
J-XF-29	2	3	water	——		150	ml	1
J-XF-29	2	1	——	——	——	——
J-XF-29	7	2	rice	boil	rice	100	g	1
J-XF-29	1	2	celery	fry	fried celery and meat	50	g	1
J-XF-29	2	2	pork	fry	fried celery and meat	50	g	1
J-XF-29	2	2	water	——		150	ml	1
J-XF-29	2	3	sweet potato	boil	sweet potato porridge	100	g	1
J-XF-29	2	3	rice	boil	sweet potato porridge	150	g	1
J-XF-29	2	3	water	——		150	ml	1
J-XF-30	2	1	sweet potato	boil	sweet potato porridge	100	g	1
J-XF-30	2	1	rice	boil	sweet potato porridge	100	g	1
J-XF-30	2	1	asparagus lettuce	fry	fried meat	50	g	1
J-XF-30	2	1	pork	fry	fried meat	100	g	1
J-XF-30	2	1	agaric	fry		50	g	1
J-XF-30	2	1	water	——		70	ml	1
J-XF-30	2	2	sweet potato	boil	sweet potato porridge	100	g	1
J-XF-30	2	2	rice	boil	sweet potato porridge	100	g	1
J-XF-30	2	2	asparagus lettuce	fry	fried meat	50	g	1
J-XF-30	2	2	pork	fry	fried meat	100	g	1
J-XF-30	2	2	agaric	fry	fried meat	50	g	1
J-XF-30	2	2	celery	fry	fried meat	30	g	1
J-XF-30	2	3	noodle	boil		100	g	1
J-XF-30	2	3	celery	boil		50	g	1
J-XF-30	2	3	water	——		150	ml	1
J-XF-30	2	1	sweet potato	boil	sweet potato porridge	100	g	1
J-XF-30	2	1	rice	boil	sweet potato porridge	100	g	1
J-XF-30	2	1	asparagus lettuce	fry	fried meat	50	g	1
J-XF-30	2	1	pork	fry	fried meat	100	g	1
J-XF-30	2	1	agaric	fry	fried meat	50	g	1
J-XF-30	2	1	water	——		70	ml	1
J-XF-30	2	2	sweet potato	boil	sweet potato porridge	100	g	1
J-XF-30	2	2	rice	boil	sweet potato porridge	100	g	1
J-XF-30	2	2	asparagus lettuce	fry	fried meat	50	g	1
J-XF-30	2	2	pork	fry	fried meat	100	g	1
J-XF-30	2	2	agaric	fry	fried meat	50	g	1
J-XF-30	2	3	rice	boil	rice	100	g	1
J-XF-30	2	3	green pepper	fry		100	g	1
J-XF-30	2	3	pork	curing		100	g	1
J-XF-30	2	1	——	——	——	——
J-XF-30	2	2	rice	boil	rice	100	g	1
J-XF-30	2	2	green pepper	fry	fried green vegetable and meat	50	g	1
J-XF-30	2	2	pork	fry	fried green vegetable and meat	100	g	1
J-XF-30	2	2	water	——		150	ml	1
J-XF-30	2	3	rice	boil	rice	100	g	1
J-XF-30	2	3	green pepper	fry	fried green vegetable and meat	50	g	1
J-XF-30	2	3	pork	fry	fried green vegetable and meat	100	g	1
J-XF-30	2	3	water	——		150	ml	1

## Sheet: H-YJ
Sample Person ID	Time	Occasion	Food materials	Cooking methods	Food items	Intake	Unit	Source of food
HYJ01	2	1	flour	steam	stuffed bun	100	g	2
HYJ01	2	1	pork	steam	stuffed bun	50	g	2
HYJ01	2	1	rice	boil	porridge	75	g	2
HYJ01	2	1	water	——	——	300	ml	1
HYJ01	2	2	rice	boil	porridge	100	g	1
HYJ01	2	2	celery	fry	fried celery and meat	100	g	1
HYJ01	2	2	pork	fry	fried celery and meat	100	g	1
HYJ01	2	2	water	——	——	150	ml	1
HYJ01	2	3	rice	boil	porridge	100	g	1
HYJ01	2	3	celery	fry	fried celery and meat	100	g	1
HYJ01	2	3	pork	fry	fried celery and meat	100	g	1
HYJ01	2	1	flour	steam	stuffed bun	100	g	1
HYJ01	2	1	pork	steam	stuffed bun	50	g	1
HYJ01	2	1	water	——	——	300	ml	1
HYJ01	2	2	rice	steam	rice	175	g	1
HYJ01	2	2	celery	fry	fried celery and meat	100	g	1
HYJ01	2	2	pork	fry	fried celery and meat	150	g	1
HYJ01	2	2	asparagus lettuce	fry	fried meat	100	g	1
HYJ01	2	2	pork	fry	fried meat	100	g	1
HYJ01	2	2	water	——	——	300	ml	1
HYJ01	2	3	rice	boil	porridge	150	g	1
HYJ01	2	3	radish	curing	pickle	75	g	1
HYJ01	2	1	flour	steam	stuffed bun	70	g	3
HYJ01	2	1	cabbage	steam	stuffed bun	30	g	3
HYJ01	2	1	water	——	——	150	ml	1
HYJ01	2	2	rice	boil	porridge	100	g	1
HYJ01	2	2	celery	fry	fried celery and meat	150	g	1
HYJ01	2	2	pork	fry	fried celery and meat	100	g	1
HYJ01	2	2	green beans	fry	fried meat	50	g	1
HYJ01	2	2	pork	fry	fried meat	100	g	1
HYJ01	2	3	rice	boil	porridge	100	g	1
HYJ01	2	3	celery	fry	fried celery and meat	150	g	1
HYJ01	2	3	pork	fry	fried celery and meat	100	g	1
HYJ01	2	3	green beans	fry	fried meat	50	g	1
HYJ01	2	3	pork	fry	fried meat	100	g	1
HYJ01	2	3	water	——	——	150	ml	1
HYJ02	2	1	flour	steam	stuffed bun	100	g	2
HYJ02	2	1	pork	steam	stuffed bun	50	g	2
HYJ02	2	1	rice	boil	porridge	75	g	2
HYJ02	2	1	water	——	——	300	ml	1
HYJ02	2	2	rice	boil	porridge	100	g	1
HYJ02	2	2	celery	fry	fried celery and meat	100	g	1
HYJ02	2	2	pork	fry	fried celery and meat	100	g	1
HYJ02	2	2	water	——	——	150	ml	1
HYJ02	2	3	rice	boil	porridge	100	g	1
HYJ02	2	3	celery	fry	fried celery and meat	100	g	1
HYJ02	2	3	pork	fry	fried celery and meat	100	g	1
HYJ02	2	1	flour	steam	stuffed bun	100	g	1
HYJ02	2	1	pork	steam	stuffed bun	50	g	1
HYJ02	2	1	water	——	——	300	ml	1
HYJ02	2	2	rice	steam	rice	175	g	1
HYJ02	2	2	celery	fry	fried celery and meat	100	g	1
HYJ02	2	2	pork	fry	fried celery and meat	150	g	1
HYJ02	2	2	asparagus lettuce	fry	fried meat	100	g	1
HYJ02	2	2	pork	fry	fried meat	100	g	1
HYJ02	2	2	water	——	——	300	ml	1
HYJ02	2	3	rice	boil	porridge	150	g	1
HYJ02	2	3	radish	curing	pickle	75	g	1
HYJ02	2	1	flour	steam	stuffed bun	70	g	3
HYJ02	2	1	cabbage	steam	stuffed bun	30	g	3
HYJ02	2	1	water	——	——	150	ml	1
HYJ02	2	2	rice	boil	porridge	100	g	1
HYJ02	2	2	celery	fry	fried celery and meat	150	g	1
HYJ02	2	2	pork	fry	fried celery and meat	100	g	1
HYJ02	2	2	green beans	fry	fried meat	50	g	1
HYJ02	2	2	pork	fry	fried meat	100	g	1
HYJ02	2	3	rice	boil	porridge	100	g	1
HYJ02	2	3	celery	fry	fried celery and meat	150	g	1
HYJ02	2	3	pork	fry	fried celery and meat	100	g	1
HYJ02	2	3	green beans	fry	fried meat	50	g	1
HYJ02	2	3	pork	fry	fried meat	100	g	1
HYJ02	2	3	water	——	——	150	ml	1
HYJ03	2	1	rice	boil	porridge	100	g	1
HYJ03	2	1	radish	curing	pickle	30	g	1
HYJ03	2	1	houttuynia cordata	cold	cold houttuynia cordata	30	g	1
HYJ03	2	2	rice	steam	rice	100	g	1
HYJ03	2	2	celery	fry	fried celery and meat	50	g	1
HYJ03	2	2	pork	fry	fried celery and meat	100	g	1
HYJ03	2	2	carrot	stew	steamed carrot and spareribs	100	g	1
HYJ03	2	2	spareribs	stew	steamed carrot and spareribs	150	g	1
HYJ03	2	2	tea	——	——	300	ml	1
HYJ03	2	3	noodles	boil	noodle	50	g	1
HYJ03	2	3	cabbage	boil	noodle	50	g	1
HYJ03	2	3	tea	——	——	300	ml	1
HYJ03	2	1	rice	boil	porridge	50	g	1
HYJ03	2	1	carrot	curing	carrot	75	g	1
HYJ03	2	2	rice	steam	rice	100	g	1
HYJ03	2	2	celery	fry	fried celery and meat	50	g	1
HYJ03	2	2	pork	fry	fried celery and meat	100	g	1
HYJ03	2	2	cabbage	fry	fried cabbage	100	g	1
HYJ03	2	2	radish	stew	radish soup with rice	75	g	1
HYJ03	2	2	soup	stew	radish soup with rice	300	ml	1
HYJ03	2	3	rice	steam	rice	125	g	1
HYJ03	2	3	cabbage	fry	fried meat	75	g	1
HYJ03	2	3	pork	fry	fried meat	100	g	1
HYJ03	2	1	pork	steam	stuffed bun	25	g	1
HYJ03	2	1	flour	steam	stuffed bun	26	g	1
HYJ03	2	1	water	——	——	150	ml	1
HYJ03	2	2	radish	fry	fried meat and radish	150	g	1
HYJ03	2	2	pork	fry	fried meat and radish	100	g	1
HYJ03	2	2	rice	steam	rice	50	g	1
HYJ03	2	2	cabbage	fry	fried cabbage	50	g	1
HYJ03	2	2	water	——	——	150	g	1
HYJ03	2	3	sweet potato	boil	sweet potato porridge	50	g	1
HYJ03	2	3	rice	boil	sweet potato porridge	50	g	1
HYJ03	2	3	radish	curing	pickles	50	g	1
HYJ03	2	3	water	——	——	150	ml	1
HYJ04	2	2	rice	steam	rice	150	g	1
HYJ04	2	2	radish	stew	steamed radish and spareribs	50	g	1
HYJ04	2	2	spareribs	stew	steamed radish and spareribs	150	g	1
HYJ04	2	2	houttuynia cordata	cold	cold houttuynia cordata	100	g	1
HYJ04	2	2	egg	steam	steamed egg	100	g	1
HYJ04	2	2	water	——	——	300	ml	1
HYJ04	2	3	rice	boil	porridge	200	g	1
HYJ04	2	3	pickles	curing	pickles	50	g	1
HYJ04	2	3	tea	——	——	600	ml	1
HYJ04	2	2	carrot	stew	steamed carrot and spareribs	100	g	1
HYJ04	2	2	spareribs	stew	steamed carrot and spareribs	150	g	1
HYJ04	2	2	houttuynia cordata	cold	cold houttuynia cordata	50	g	1
HYJ04	2	2	pork	cold	cold meat	100	g	1
HYJ04	2	2	rice	steam	rice	100	g	1
HYJ04	2	2	water	——	——	300	ml	1
HYJ04	2	3	carrot	stew	steamed carrot and spareribs	100	g	1
HYJ04	2	3	spareribs	stew	steamed carrot and spareribs	150	g	1
HYJ04	2	3	houttuynia cordata	cold	cold houttuynia cordata	50	g	1
HYJ04	2	3	pork	cold	cold meat	100	g	1
HYJ04	2	3	rice	steam	rice	100	g	1
HYJ04	2	3	water	——	——	300	ml	1
HYJ04	2	2	rice	steam	rice	150	g	1
HYJ04	2	2	cabbage	fry	fried green vegetable and meat	100	g	1
HYJ04	2	2	pork	fry	fried green vegetable and meat	100	g	1
HYJ04	2	2	water	——	——	300	ml	1
HYJ04	2	3	rice	steam	rice	150	g	1
HYJ04	2	3	cabbage	fry	fried green vegetable and meat	100	g	1
HYJ04	2	3	pork	fry	fried green vegetable and meat	100	g	1
HYJ04	2	3	water	——	——	400	ml	1
HYJ05	2	1	rice	boil	porridge	100	g	1
HYJ05	2	1	radish	curing	pickle	30	g	1
HYJ05	2	1	houttuynia cordata	cold	cold houttuynia cordata	30	g	1
HYJ05	2	2	rice	steam	rice	100	g	1
HYJ05	2	2	celery	fry	fried celery and meat	50	g	1
HYJ05	2	2	pork	fry	fried celery and meat	100	g	1
HYJ05	2	2	carrot	stew	steamed carrot and spareribs	100	g	1
HYJ05	2	2	spareribs	stew	steamed carrot and spareribs	150	g	1
HYJ05	2	2	tea	——	——	300	ml	1
HYJ05	2	3	noodles	boil	noodle	50	g	1
HYJ05	2	3	cabbage	boil	noodle	50	g	1
HYJ05	2	1	rice	boil	porridge	50	g	1
HYJ05	2	1	carrot	curing	carrot	75	g	1
HYJ05	2	2	rice	steam	rice	100	g	1
HYJ05	2	2	celery	fry	fried celery and meat	50	g	1
HYJ05	2	2	pork	fry	fried celery and meat	100	g	1
HYJ05	2	2	cabbage	fry	fried cabbage	100	g	1
HYJ05	2	2	radish	stew	radish soup with rice	75	g	1
HYJ05	2	2	soup	stew	radish soup with rice	300	ml	1
HYJ05	2	3	rice	steam	rice	125	g	1
HYJ05	2	3	cabbage	fry	fried meat	75	g	1
HYJ05	2	3	pork	fry	fried meat	100	g	1
HYJ05	2	1	pork	steam	stuffed bun	100	g	3
HYJ05	2	1	flour	steam	stuffed bun	100	g	3
HYJ05	2	1	soybean milk	——	——	200	ml	3
HYJ05	2	2	radish	fry	fried meat and radish	150	g	1
HYJ05	2	2	pork	fry	fried meat and radish	100	g	1
HYJ05	2	2	rice	steam	rice	300	g	1
HYJ05	2	2	cabbage	fry	fried cabbage	50	g	1
HYJ05	2	2	water	——	——	150	g	1
HYJ05	2	3	sweet potato	boil	sweet potato porridge	50	g	1
HYJ05	2	3	rice	boil	sweet potato porridge	150	g	1
HYJ05	2	3	radish	curing	pickles	50	g	1
HYJ05	2	3	water	——	——	100	ml	1
HYJ06	2	1	rice	boil	porridge	300	g	1
HYJ06	2	1	sweet potato	boil	porridge	50	g	1
HYJ06	2	2	rice	steam	rice	300	g	1
HYJ06	2	2	garlic sprout	fry	fried chicken giblets	100	g	1
HYJ06	2	2	chicken giblets	fry	fried chicken giblets	100	g	1
HYJ06	2	2	water	——	——	300	ml	1
HYJ06	2	3	noodle	boil	noodle	300	g	1
HYJ06	2	3	fish soup	boil	noodle	300	g	1
HYJ06	2	3	water	——	——	300	ml	1
HYJ06	2	1	rice	boil	porridge	300	g	1
HYJ06	2	1	sweet potato	boil	porridge	50	g	1
HYJ06	2	2	rice	steam	rice	300	g	1
HYJ06	2	2	asparagus lettuce	fry	fried meat	50	g	1
HYJ06	2	2	pork	fry	fried meat	100	g	1
HYJ06	2	2	water	——	——	300	ml	1
HYJ06	2	3	noodle	boil	noodle	300	g	1
HYJ06	2	3	fish soup	boil	noodle	300	g	1
HYJ06	2	3	water	——	——	150	ml	1
HYJ06	2	1	flour	steam	steamed bun	150	g	3
HYJ06	2	1	soybean milk	——	——	100	ml	3
HYJ06	2	2	rice	steam	rice	150	g	1
HYJ06	2	2	asparagus lettuce	fry	fried meat	150	g	1
HYJ06	2	2	pork	fry	fried meat	50	g	1
HYJ06	2	2	pea seedlings	boil	vegetable soup	150	g	1
HYJ06	2	2	soup	boil	vegetable soup	150	g	1
HYJ06	2	2	water	——	——	150	ml	1
HYJ06	2	3	pea seedlings	boil	noodle	150	g	1
HYJ06	2	3	noodle	boil	noodle	150	g	1
HYJ06	2	3	noodle soup	boil	noodle	75	ml	1
HYJ06	2	3	water	——	——	150	ml	1
HYJ07	2	1	sweet potato	boil	sweet potato porridge	50	g	1
HYJ07	2	1	rice	boil	sweet potato porridge	300	g	1
HYJ07	2	2	pork	boil	carrot soup	100	g	1
HYJ07	2	2	radish	boil	carrot soup	100	g	1
HYJ07	2	3	sweet potato	boil	sweet potato porridge	50	g	1
HYJ07	2	3	rice	boil	sweet potato porridge	300	g	1
HYJ07	2	3	cabbage	curing	pickles	20	g	1
HYJ07	2	3	water	——	——	500	ml	1
HYJ07	2	1	pork	boil	carrot soup	150	g	1
HYJ07	2	1	radish	boil	carrot soup	200	g	1
HYJ07	2	2	rice	steam	rice	200	g	1
HYJ07	2	2	cauliflower	fry	fried meat	50	g	1
HYJ07	2	2	pork	fry	fried meat	150	g	1
HYJ07	2	2	water	——	——	200	ml	1
HYJ07	2	3	noodle	boil	noodle	300	g	1
HYJ07	2	3	pea seedlings	boil	noodle	20	g	1
HYJ07	2	3	water	——	——	200	ml	1
HYJ07	2	1	flour	steam	steamed bun	100	g	1
HYJ07	2	1	water	——	——	500	ml	1
HYJ07	2	2	rice	steam	rice	250	g	1
HYJ07	2	2	garlic sprout	fry	fried meat	150	g	1
HYJ07	2	2	pork	fry	fried meat	50	g	1
HYJ07	2	2	water	——	——	250	ml	1
HYJ07	2	3	noodle	boil	noodle	150	g	1
HYJ07	2	3	pea seedlings	boil	noodle	100	g	1
HYJ07	2	3	noodle soup	boil	noodle	50	ml	1
HYJ07	2	3	water	——	——	250	ml	1
HYJ08	2	1	deep-fried dough stick	fry	deep-fried dough stick	150	g	2
HYJ08	2	1	water	——	——	200	ml	2
HYJ08	2	2	rice	steam	rice	200	g	1
HYJ08	2	2	bean sprout	fry	fried bean sprout	100	g	1
HYJ08	2	2	potato	stew	stew meat and potato	100	g	1
HYJ08	2	2	pork	stew	stew meat and potato	150	g	1
HYJ08	2	2	water	——	——	200	ml	1
HYJ08	2	3	noodle	boil	noodle	300	g	1
HYJ08	2	3	spinach	boil	noodle	20	g	1
HYJ08	2	3	water	——	——	200	ml	1
HYJ08	2	1	noodles	boil	noodle	150	g	1
HYJ08	2	2	radish	steam	radish rice	100	g	1
HYJ08	2	2	rice	steam	radish rice	150	g	1
HYJ08	2	2	garlic sprout	fry	double cooked pork slices	50	g	1
HYJ08	2	2	pork	fry	double cooked pork slices	150	g	1
HYJ08	2	2	rice soup	——	——	200	ml	1
HYJ08	2	3	radish	steam	radish rice	100	g	1
HYJ08	2	3	rice	steam	radish rice	150	g	1
HYJ08	2	3	water	——	——	200	ml	1
HYJ08	2	1	flour	steam	steamed bun	150	g	3
HYJ08	2	1	water	——	——	150	ml	3
HYJ08	2	2	rice	steam	rice	150	g	1
HYJ08	2	2	cabbage	fry	fried green vegetable and meat	100	g	1
HYJ08	2	2	pork	fry	fried green vegetable and meat	50	g	1
HYJ08	2	2	water	——	——	150	ml	1
HYJ08	2	3	rice	boil	porridge	50	g	1
HYJ08	2	3	rice soup	boil	porridge	50	ml	1
HYJ08	2	3	cabbage	fry	fried green vegetable and meat	100	g	1
HYJ08	2	3	pork	fry	fried green vegetable and meat	50	g	1
HYJ08	2	3	water	——	——	150	ml	1
HYJ09	2	1	deep-fried dough stick	fry	deep-fried dough stick	150	g	2
HYJ09	2	1	water	——	——	200	ml	2
HYJ09	2	2	rice	steam	rice	200	g	1
HYJ09	2	2	bean sprout	fry	fried bean sprout	100	g	1
HYJ09	2	2	potato	stew	stew meat and potato	100	g	1
HYJ09	2	2	pork	stew	stew meat and potato	150	g	1
HYJ09	2	2	water	——	——	200	ml	1
HYJ09	2	3	noodle	boil	noodle	300	g	1
HYJ09	2	3	spinach	boil	noodle	20	g	1
HYJ09	2	3	water	——	——	200	ml	1
HYJ09	2	1	noodles	boil	noodle	150	g	1
HYJ09	2	2	radish	steam	radish rice	100	g	1
HYJ09	2	2	rice	steam	radish rice	150	g	1
HYJ09	2	2	garlic sprout	fry	double cooked pork slices	50	g	1
HYJ09	2	2	pork	fry	double cooked pork slices	150	g	1
HYJ09	2	2	rice soup	——	——	200	ml	1
HYJ09	2	3	radish	steam	radish rice	100	g	1
HYJ09	2	3	rice	steam	radish rice	150	g	1
HYJ09	2	3	water	——	——	200	ml	1
HYJ09	2	1	flour	roast	bread	150	g	6其他
HYJ09	2	2	rice	steam	rice	50	g	1
HYJ09	2	2	cabbage	fry	fried green vegetable and meat	100	g	1
HYJ09	2	2	pork	fry	fried green vegetable and meat	50	g	1
HYJ09	2	2	water	——	——	300	ml	1
HYJ09	2	3	rice	steam	rice	50	g	1
HYJ09	2	3	cabbage	fry	fried green vegetable and meat	100	g	1
HYJ09	2	3	pork	fry	fried green vegetable and meat	50	g	1
HYJ09	2	3	water	——	——	400	ml	1
HYJ10	2	1	fragrant-flowered garlic	boil	dumplings	25	g	1
HYJ10	2	1	pork	boil	dumplings	25	g	1
HYJ10	2	1	egg	boil	egg	75	g	1
HYJ10	2	1	water	——	——	200	ml	1
HYJ10	2	2	rice	steam	rice	200	g	1
HYJ10	2	2	cabbage	boil	cabbage soup	150	g	1
HYJ10	2	2	broccoli	fry	fried broccoli	100	g	1
HYJ10	2	2	cabbage	fry	fried cabbage	100	g	1
HYJ10	2	2	water	——	——	200	ml	1
HYJ10	2	3	noodle	boil	noodle	200	g	1
HYJ10	2	3	pea seedlings	boil	noodle	30	g	1
HYJ10	2	3	pork	boil	noodle	20	g	1
HYJ10	2	1	sweet dumpling	boil	sweet dumpling	50	g	1
HYJ10	2	1	egg	boil	egg	75	g	1
HYJ10	2	1	water	——	——	200	ml	1
HYJ10	2	2	rice	steam	rice	200	g	1
HYJ10	2	2	cabbage	boil	cabbage soup	150	g	1
HYJ10	2	2	broccoli	fry	fried broccoli	200	g	1
HYJ10	2	2	Stauntonia latifolia	fry	fried vegetables	200	g	1
HYJ10	2	2	water	——	——	200	ml	1
HYJ10	2	3	sweet potato	boil	porridge	50	g	1
HYJ10	2	3	rice	boil	porridge	200	g	1
HYJ10	2	3	steamed bun	steam	steamed bun	75	g	1
HYJ10	2	1	water	——	——	75	ml	1
HYJ10	2	2	rice	steam	rice	100	g	1
HYJ10	2	2	celery	fry	fried celery and meat	100	g	1
HYJ10	2	2	pork	fry	fried celery and meat	50	g	1
HYJ10	2	2	radish	stew	psteamed radish and meat	150	g	1
HYJ10	2	2	pork	stew	psteamed radish and meat	50	g	1
HYJ10	2	2	cabbage	boil	cabbage soup	100	g	1
HYJ10	2	2	soup	boil	cabbage soup	150	ml	1
HYJ10	2	2	water	——	——	150	ml	1
HYJ10	2	3	noodle	boil	noodle	100	g	1
HYJ10	2	3	pea seedlings	boil	noodle	100	g	1
HYJ11	2	1	sweet potato	boil	sweet potato porridge	50	g	1
HYJ11	2	1	rice	boil	sweet potato porridge	300	g	1
HYJ11	2	1	radish	curing	pickles	50	g	1
HYJ11	2	1	tea	——	——	250	ml	1
HYJ11	2	2	rice	steam	rice	200	g	1
HYJ11	2	2	cabbage	fry	fried cabbage	100	g	1
HYJ11	2	2	radish	boil	radish soup with rice	100	g	1
HYJ11	2	2	soup	boil	radish soup with rice	100	ml	1
HYJ11	2	2	tea	——	——	250	ml	1
HYJ11	2	3	rice	steam	rice	200	g	1
HYJ11	2	3	radish	fry	fried meat	25	g	1
HYJ11	2	3	pork	fry	fried meat	50	g	1
HYJ11	2	3	tea	——	——	250	ml	1
HYJ11	2	1	sweet dumpling	boil	sweet dumpling	300	g	1
HYJ11	2	1	soup	boil	sweet dumpling	50	ml	1
HYJ11	2	1	tea	——	——	500	ml	1
HYJ11	2	2	rice	steam	rice	200	g	1
HYJ11	2	2	radish	fry	pickles	25	g	1
HYJ11	2	2	pork liver	fry	pickles	50	g	1
HYJ11	2	2	tea	——	——	250	ml	1
HYJ11	2	3	noodle	boil	noodle	150	g	1
HYJ11	2	3	pea seedlings	boil	noodle	50	g	1
HYJ11	2	1	pork	steam	stuffed bun with meat inside	50	g	3
HYJ11	2	1	flour	steam	stuffed bun with meat inside	100	g	3
HYJ11	2	1	rice	boil	porridge	50	g	3
HYJ11	2	1	soup	boil	porridge	50	ml	3
HYJ11	2	1	tea	——	——	250	ml	3
HYJ11	2	2	rice	steam	rice	200	g	1
HYJ11	2	2	radish	fry	fried radish	100	g	1
HYJ11	2	2	cabbage	fry	fried cabbage	100	g	1
HYJ11	2	2	tea	——	——	250	ml	1
HYJ11	2	3	noodle	boil	noodle	150	g	1
HYJ11	2	3	pea seedlings	boil	noodle	100	g	1
HYJ11	2	3	noodle soup	boil	noodle	250	ml	1
HYJ11	2	3	tea	——	——	200	ml	1
HYJ12	2	1	rice	fry	rice	100	g	1
HYJ12	2	1	water	——	——	250	ml	1
HYJ12	2	2	rice	steam	rice	100	g	1
HYJ12	2	2	sausage	fry	fried sausage	100	g	1
HYJ12	2	2	pork tongue	fry	fried sausage	50	g	1
HYJ12	2	2	liquor	——	——	25	ml	1
HYJ12	2	2	water	——	——	250	ml	1
HYJ12	2	3	rice	steam	rice	100	g	1
HYJ12	2	3	cabbage	fry	fried cabbage and preserved meat	50	g	1
HYJ12	2	3	preserved meat	fry	fried cabbage and preserved meat	50	g	1
HYJ12	2	3	liquor	——	——	25	ml	1
HYJ12	2	3	water	——	——	250	ml	1
HYJ12	2	1	noodle	boil	noodle	100	g	1
HYJ12	2	1	pea seedlings	boil	noodle	50	g	1
HYJ12	2	1	water	——	——	250	ml	1
HYJ12	2	2	sweet potato	steam	sweet potato rice	50	g	1
HYJ12	2	2	rice	steam	sweet potato rice	50	g	1
HYJ12	2	2	pork	steam	sausage	50	g	1
HYJ12	2	2	liquor	——	——	25	ml	1
HYJ12	2	2	water	——	——	250	ml	1
HYJ12	2	3	sweet potato	boil	sweet potato porridge	50	g	1
HYJ12	2	3	rice	boil	sweet potato porridge	50	g	1
HYJ12	2	3	soup	boil	sweet potato porridge	250	ml	1
HYJ12	2	3	liquor	——	——	25	ml	1
HYJ12	2	3	water	——	——	250	ml	1
HYJ12	2	2	rice	steam	rice	100	g	1
HYJ12	2	2	cabbage	fry	fried sausage	50	g	1
HYJ12	2	2	pork	fry	fried sausage	100	g	1
HYJ12	2	2	water	——	——	250	ml	1
HYJ12	2	3	sweet potato	boil	sweet potato porridge	50	g	1
HYJ12	2	3	rice	boil	sweet potato porridge	50	g	1
HYJ12	2	3	soup	boil	sweet potato porridge	150	ml	1
HYJ12	2	3	cabbage	fry	fried sausage	50	g	1
HYJ12	2	3	pork	fry	fried sausage	100	g	1
HYJ12	2	3	water	——	——	250	ml	1
HYJ13	2	1	sweet potato	boil	sweet potato porridge	50	g	1
HYJ13	2	1	rice	boil	sweet potato porridge	75	g	1
HYJ13	2	1	soup	boil	sweet potato porridge	200	ml	1
HYJ13	2	1	bean	curing	pickles	25	g	1
HYJ13	2	1	water	——	——	150	ml	1
HYJ13	2	2	rice	steam	rice	100	g	1
HYJ13	2	2	cabbage	fry	fried cabbage	100	g	1
HYJ13	2	2	radish	boil	radish soup with rice	100	g	1
HYJ13	2	2	soup	boil	radish soup with rice	200	ml	1
HYJ13	2	2	water	——	——	75	ml	1
HYJ13	2	3	noodle	boil	noodle	50	g	1
HYJ13	2	3	pea seedlings	boil	noodle	150	g	1
HYJ13	2	3	water	——	——	75	ml	1
HYJ13	2	1	radish	boil	radish soup with rice	59	g	1
HYJ13	2	1	soup	boil	radish soup with rice	200	ml	1
HYJ13	2	1	rice	steam	rice	50	g	1
HYJ13	2	1	water	——	——	75	ml	1
HYJ13	2	2	radish	fry	pickles	25	g	1
HYJ13	2	2	pork liver	fry	pickles	50	g	1
HYJ13	2	2	rice	steam	rice	75	g	1
HYJ13	2	2	water	——	——	75	ml	1
HYJ13	2	3	noodle	boil	noodle	50	g	1
HYJ13	2	3	pea seedlings	boil	noodle	150	g	1
HYJ13	2	3	water	——	——	75	ml	1
HYJ13	2	1	rice	boil	porridge	50	g	3
HYJ13	2	1	soup	boil	porridge	50	g	3
HYJ13	2	1	flour	steam	steamed bun	100	g	3
HYJ13	2	2	rice	steam	rice	100	g	1
HYJ13	2	2	cauliflower	fry	fried meat	150	g	1
HYJ13	2	2	pork	fry	fried meat	50	g	1
HYJ13	2	2	water	——	——	75	g	1
HYJ13	2	3	noodle	boil	noodle	50	g	1
HYJ13	2	3	pea seedlings	boil	noodle	150	g	1
HYJ13	2	3	noodle soup	boil	noodle	75	ml	1
HYJ14	2	1	tea	——	——	250	ml	1
HYJ14	2	2	rice	steam	rice	250	g	1
HYJ14	2	2	celery	fry	fried celery and garlic sprout	250	g	1
HYJ14	2	2	garlic sprout	fry	fried celery and garlic sprout	50	g	1
HYJ14	2	2	tea	——	——	500	ml	1
HYJ14	2	3	noodle	boil	noodle	50	g	1
HYJ14	2	3	pea seedlings	boil	noodle	100	g	1
HYJ14	2	3	soymilk	——	——	250	ml	1
HYJ14	2	1	egg	boil	egg	50	g	1
HYJ14	2	1	duck egg	boil	egg	50	g	1
HYJ14	2	1	sweet dumpling	boil	sweet dumpling	150	g	1
HYJ14	2	1	soup	boil	sweet dumpling	150	ml	1
HYJ14	2	1	tea	——	——	250	ml	1
HYJ14	2	2	rice	steam	rice	250	g	1
HYJ14	2	2	duck egg	boil	egg soup	100	g	1
HYJ14	2	2	soup	boil	egg soup	100	ml	1
HYJ14	2	2	cabbage	fry	fried cabbage	150	g	1
HYJ14	2	2	pea seedlings	fry	pea seedlings	100	g	1
HYJ14	2	3	sweet potato	boil	sweet potato porridge	50	g	1
HYJ14	2	3	rice	boil	sweet potato porridge	100	g	1
HYJ14	2	3	soup	boil	sweet potato porridge	300	ml	1
HYJ14	2	3	cabbage	fry	fried cabbage	100	g	1
HYJ14	2	3	tea	——	——	250	ml	1
HYJ14	2	1	flour	steam	steamed bun	100	g	3
HYJ14	2	1	water	——	——	150	ml	3
HYJ14	2	2	rice	steam	rice	250	g	1
HYJ14	2	2	cabbage	fry	fried green vegetable and meat	250	g	1
HYJ14	2	2	pork	fry	fried green vegetable and meat	100	g	1
HYJ14	2	2	water	——	——	150	ml	1
HYJ14	2	3	noodle	boil	noodle	150	g	1
HYJ14	2	3	pea seedlings	boil	noodle	100	g	1
HYJ14	2	3	noodle soup	boil	noodle	250	ml	1
HYJ15	2	1	rice	steam	rice	100	g	1
HYJ15	2	1	mushroom	fry	fried chicken	50	g	1
HYJ15	2	1	chicken	fry	fried chicken	10	g	1
HYJ15	2	1	water	——	——	300	ml	1
HYJ15	2	2	rice	steam	rice	100	g	1
HYJ15	2	2	celery	fry	fried celery and meat	25	g	1
HYJ15	2	2	pork	fry	fried celery and meat	25	g	1
HYJ15	2	2	mushroom	fry	fried meat	25	g	1
HYJ15	2	2	pork	fry	fried meat	25	g	1
HYJ15	2	2	agaric	fry	fried meat	25	g	1
HYJ15	2	2	pork	fry	fried meat	25	g	1
HYJ15	2	3	crowndaisy chrysanthemum	boil	noodle	25	g	1
HYJ15	2	3	noodle	boil	noodle	25	g	1
HYJ15	2	3	water	——	——	300	ml	1
HYJ15	2	1	rice	steam	rice	100	g	1
HYJ15	2	1	celery	fry	fried celery and meat	25	g	1
HYJ15	2	1	pork	fry	fried celery and meat	50	g	1
HYJ15	2	1	agaric	fry	fried meat	50	g	1
HYJ15	2	1	pork	fry	fried meat	50	g	1
HYJ15	2	2	rice	steam	rice	100	g	1
HYJ15	2	2	fish	boil	poached fish	200	g	1
HYJ15	2	3	pea seedlings	boil	noodle	25	g	1
HYJ15	2	3	noodle	boil	noodle	25	g	1
HYJ15	2	1	——	——	——	——		1
HYJ15	2	2	flour	steam	steamed bun	50	g	3
HYJ15	2	2	water	——	——	150	ml	3
HYJ15	2	3	pea seedlings	boil	noodle	150	g	1
HYJ15	2	3	noodle	boil	noodle	50	g	1
HYJ15	2	3	noodle soup	boil	noodle	100	ml	1
HYJ16	2	1	pea seedlings	boil	noodle	50	g	1
HYJ16	2	1	noodle	boil	noodle	100	g	1
HYJ16	2	1	water	——	——	200	ml	1
HYJ16	2	2	rice	steam	rice	100	g	1
HYJ16	2	2	lotus root	fry	fried lotus root	70	g	1
HYJ16	2	2	water	——	——	500	ml	1
HYJ16	2	3	rice	steam	rice	100	g	1
HYJ16	2	3	radish	stew	stew meat and turnip	50	g	1
HYJ16	2	3	pork	stew	stew meat and turnip	100	g	1
HYJ16	2	3	water	——	——	200	ml	1
HYJ16	2	1	water	——	——	200	ml	1
HYJ16	2	2	rice	steam	rice	100	g	1
HYJ16	2	2	turnip	boil	radish soup with rice	50	g	1
HYJ16	2	2	soup	boil	radish soup with rice	500	ml	1
HYJ16	2	2	water	——	——	200	ml	1
HYJ16	2	3	rice	steam	rice	100	g	1
HYJ16	2	3	celery	curing	pickles	100	g	1
HYJ16	2	3	water	——	——	200	ml	1
HYJ16	2	1	noodles	boil	noodle	100	g	3
HYJ16	2	1	water	——	——	150	ml	3
HYJ16	2	2	rice	steam	rice	100	g	1
HYJ16	2	2	cabbage	fry	pork	50	g	1
HYJ16	2	2	pork	fry	pork	50	g	1
HYJ16	2	2	cabbage	fry	fried cabbage	50	g	1
HYJ16	2	2	water	——	——	150	ml	1
HYJ16	2	3	rice	boil	porridge	150	g	1
HYJ16	2	3	cabbage	curing	pickles	50	g	1
HYJ16	2	3	water	——	——	150	g	1
HYJ17	2	1	water	——	——	240	ml	1
HYJ17	2	2	duck	boil	hot pot	50	g	2
HYJ17	2	2	beef	boil	hot pot	50	g	2
HYJ17	2	2	fish	boil	hot pot	50	g	2
HYJ17	2	2	ham	boil	hot pot	200	g	2
HYJ17	2	2	liquor	——	——	150	g	2
HYJ17	2	3	turnip	stew	stew meat and turnip	200	g	1
HYJ17	2	3	pork	stew	stew meat and turnip	75	g	1
HYJ17	2	3	soup	stew	stew meat and turnip	200	ml	1
HYJ17	2	3	rice	steam	rice	100	g	1
HYJ17	2	1	water	——	——	200	ml	1
HYJ17	2	2	mushroom	fry	fried meat	100	g	1
HYJ17	2	2	chicken	fry	fried meat	150	g	1
HYJ17	2	2	pea seedlings	fry	pea seedlings	100	g	1
HYJ17	2	2	water	——	——	200	ml	1
HYJ17	2	3	rice	steam	rice	100	g	1
HYJ17	2	3	pork	steam	steamed meat	100	g	1
HYJ17	2	3	water	——	——	200	ml	1
HYJ17	2	1	flour	steam	steamed bun	150	g	3
HYJ17	2	1	rice	boil	porridge	50	g	3
HYJ17	2	1	soup	boil	porridge	50	ml	3
HYJ17	2	2	rice	steam	rice	100	g	1
HYJ17	2	2	garlic sprout	fry	fried meat	100	g	1
HYJ17	2	2	pork	fry	fried meat	150	g	1
HYJ17	2	2	liquor	——	——	100	ml	1
HYJ17	2	2	tea	——	——	250	ml	1
HYJ17	2	3	rice	steam	rice	100	g	1
HYJ17	2	3	garlic sprout	fry	fried meat	100	g	1
HYJ17	2	3	pork	fry	fried meat	150	g	1
HYJ17	2	3	liquor	——	——	100	ml	1
HYJ17	2	3	tea	——	——	250	ml	1
HYJ18	2	1	egg	boil	egg	150	g	1
HYJ18	2	1	water	——	——	250	ml	1
HYJ18	2	2	rice	steam	rice	100	g	1
HYJ18	2	2	cabbage	fry	fried meat	150	g	1
HYJ18	2	2	pork	fry	fried meat	100	g	1
HYJ18	2	2	water	——	——	100	ml	1
HYJ18	2	3	rice	steam	rice	100	g	1
HYJ18	2	3	cabbage	fry	fried meat	150	g	1
HYJ18	2	3	pork	fry	fried meat	100	g	1
HYJ18	2	3	water	——	——	100	ml	1
HYJ18	2	1	egg	boil	egg	150	g	1
HYJ18	2	2	cabbage	fry	vermicelli	100	g	1
HYJ18	2	2	vermicelli	fry	vermicelli	10	g	1
HYJ18	2	2	rice	steam	rice	150	g	1
HYJ18	2	3	pea seedlings	boil	noodle	100	g	1
HYJ18	2	3	noodle	boil	noodle	100	g	1
HYJ18	2	3	water	——	——	100	ml	1
HYJ18	2	1	——	——	——	——		1
HYJ18	2	2	rice	steam	rice	150	g	1
HYJ18	2	2	cabbage	fry	fried green vegetable and meat	150	g	1
HYJ18	2	2	pork	fry	fried green vegetable and meat	100	g	1
HYJ18	2	2	potato	fry	fried potatoes	100	g	1
HYJ18	2	2	water	——	——	250	g	1
HYJ18	2	3	pork	boil	noodle	100	g	1
HYJ18	2	3	noodle	boil	noodle	100	g	1
HYJ18	2	3	noodle soup	boil	noodle	150	g	1
HYJ19	2	1	rice	boil	porridge	100	g	1
HYJ19	2	1	cabbage	curing	pickles	20	g	1
HYJ19	2	1	water	——	——	200	g	1
HYJ19	2	2	spareribs	stew	sweet and sour fillet of spareribs	100	g	1
HYJ19	2	2	cabbage	curing	pickles	10	g	1
HYJ19	2	2	rice	steam	rice	50	g	1
HYJ19	2	2	water	——	——	200	ml	1
HYJ19	2	3	noodle	boil	noodle	100	g	1
HYJ19	2	3	pea seedlings	boil	noodle	50	g	1
HYJ19	2	3	water	——	——	400	ml	1
HYJ19	2	1	rice	boil	porridge	100	g	1
HYJ19	2	1	cabbage	curing	pickles	20	g	1
HYJ19	2	1	water	——	——	200	g	1
HYJ19	2	2	asparagus lettuce	boil	meat soup	100	g	1
HYJ19	2	2	pork	boil	meat soup	50	g	1
HYJ19	2	2	soup	boil	meat soup	250	ml	1
HYJ19	2	2	water	——	——	250	ml	1
HYJ19	2	3	rice	steam	rice	50	g	1
HYJ19	2	3	asparagus lettuce	boil	meat soup	50	g	1
HYJ19	2	3	pork	boil	meat soup	50	g	1
HYJ19	2	3	soup	boil	meat soup	250	ml	1
HYJ19	2	3	potato	fry	potato	50	g	1
HYJ19	2	3	water	——	——	100	ml	1
HYJ19	2	1	noodle	boil	noodle	100	g	3
HYJ19	2	1	mutton	boil	noodle	10	g	3
HYJ19	2	1	soup	boil	noodle	150	g	3
HYJ19	2	2	asparagus lettuce	fry	fried asparagus lettuce and meat	50	g	1
HYJ19	2	2	cabbage	fry	fried asparagus lettuce and meat	50	g	1
HYJ19	2	2	pork	fry	fried asparagus lettuce and meat	50	g	1
HYJ19	2	2	rice	steam	rice	100	g	1
HYJ19	2	2	cabbage	boil	cabbage soup	50	g	1
HYJ19	2	2	soup	boil	cabbage soup	100	ml	1
HYJ19	2	2	water	——	——	100	ml	1
HYJ19	2	3	cabbage	boil	noodle	50	g	1
HYJ19	2	3	noodle	boil	noodle	100	g	1
HYJ19	2	3	soup	boil	noodle	100	ml	1
HYJ19	2	3	water	——	——	100	ml	1
HYJ20	2	1	rice	boil	porridge	50	g	1
HYJ20	2	1	mushroom	fry	fried chicken	50	g	1
HYJ20	2	1	chicken	fry	fried chicken	50	g	1
HYJ20	2	2	rice	boil	porridge	50	g	1
HYJ20	2	2	celery	fry	fried celery and meat	25	g	1
HYJ20	2	2	pork	fry	fried celery and meat	25	g	1
HYJ20	2	2	mushroom	fry	fried meat	25	g	1
HYJ20	2	2	pork	fry	fried meat	25	g	1
HYJ20	2	2	agaric	fry	fried meat	25	g	1
HYJ20	2	2	pork	fry	fried meat	25	g	1
HYJ20	2	3	crowndaisy chrysanthemum	boil	noodle	25	g	1
HYJ20	2	3	noodle	boil	noodle	75	g	1
HYJ20	2	1	rice	boil	porridge	75	g	1
HYJ20	2	1	celery	fry	fried celery and meat	25	g	1
HYJ20	2	1	pork	fry	fried celery and meat	25	g	1
HYJ20	2	1	agaric	fry	fried meat	25	g	1
HYJ20	2	1	pork	fry	fried meat	25	g	1
HYJ20	2	2	rice	steam	rice	100	g	1
HYJ20	2	2	fish	boil	poached fish	150	g	1
HYJ20	2	3	pea seedlings	boil	noodle	25	g	1
HYJ20	2	3	noodle	boil	noodle	75	g	1
HYJ20	2	1	——	——	——	——		1
HYJ20	2	2	flour	steam	steamed bun	50	g	3
HYJ20	2	2	water	——	——	150	ml	3
HYJ20	2	3	pea seedlings	boil	noodle	150	g	1
HYJ20	2	3	noodle	boil	noodle	50	g	1
HYJ20	2	3	noodle soup	boil	noodle	150	ml	1

## Sheet: S-XH
Sample Person ID	Time	Occasion	Food materials	Cooking methods	Food items	Intake	Unit	Source of food
S-XH-01	2	1	sweet dumpling	boil		300	g	1
S-XH-01	2	1	egg	boil	poached egg	120	g	1
S-XH-01	2	2	noodles	boil		50	g	1
S-XH-01	2	2	chicken	stew	stewed chicken	200	g	1
S-XH-01	2	2	celery	fry	fried chicken and celery	50	g	1
S-XH-01	2	2	chicken giblets	fry	fried chicken and celery	40	g	1
S-XH-01	2	2	preserved meat	boil		150	g	1
S-XH-01	2	2	water	——	water	200	ml	1
S-XH-01	2	3	pumpkin	boil	pumpkin porridge	250	g	1
S-XH-01	2	3	rice	boil	pumpkin porridge	50	g	1
S-XH-01	2	3	pickles	——		25	g	1
S-XH-01	2	3	fermented bean curd	——		15	g	1
S-XH-01	2	1	noodle	boil	noodle	100	g	1
S-XH-01	2	1	egg	boil	poached egg	120	g	1
S-XH-01	2	1	bean sprout			50	g	1
S-XH-01	2	1	water	——	water	100	ml	1
S-XH-01	2	2	pumpkin	boil	pumpkin porridge	100	g	1
S-XH-01	2	2	rice	boil	pumpkin porridge	100	g	1
S-XH-01	2	2	garlic sprout	fry	fried meat	50	g	1
S-XH-01	2	2	pork	fry	fried meat	100	g	1
S-XH-01	2	3	pumpkin	boil	pumpkin porridge	100	g	1
S-XH-01	2	3	rice	boil	pumpkin porridge	100	g	1
S-XH-01	2	3	garlic sprout	fry	fried meat	50	g	1
S-XH-01	2	3	pork	fry	fried meat	50	g	1
S-XH-01	2	1	——	——	——	——
S-XH-01	2	2	sweet potato	boil	sweet potato porridge	100	g	1
S-XH-01	2	2	rice	boil	sweet potato porridge	100	g	1
S-XH-01	2	2	garlic sprout	fry	fried meat	100	g	1
S-XH-01	2	2	pork	fry	fried meat	100	g	1
S-XH-01	2	3	pumpkin	boil	pumpkin porridge	250	g	1
S-XH-01	2	3	rice	boil	pumpkin porridge	100	g	1
S-XH-01	2	3	garlic sprout	fry	fried meat	100	g	1
S-XH-01	2	3	pork	fry	fried meat	100	g	1
S-XH-02	2	1	rice		porridge	150	g	1
S-XH-02	2	1	fermented bean curd			10	g	1
S-XH-02	2	2	rice	boil	porridge	150	g	1
S-XH-02	2	2	flour	boil	noodle	60	g	1
S-XH-02	2	2	fermented bean curd			10	g	1
S-XH-02	2	2	water	——	water	300	ml	1
S-XH-02	2	3	rice	boil	rice	150	g	1
S-XH-02	2	3	radish	stew	stewed duck	250	g	1
S-XH-02	2	3	duck	stew	stewed duck	150	g	1
S-XH-02	2	3	pork	fry	fried meat	50	g	1
S-XH-02	2	3	water	——	water	200	ml	1
S-XH-02	2	1	rice	boil	rice	150	g	1
S-XH-02	2	1	radish	stew	stewed duck	250	g	1
S-XH-02	2	1	duck	stew	stewed duck	150	g	1
S-XH-02	2	1	pork	fry	fried meat	50	g	1
S-XH-02	2	1	water	——	water	100	ml	1
S-XH-02	2	2	rice	boil	rice	150	g	1
S-XH-02	2	2	radish	stew	stewed duck	250	g	1
S-XH-02	2	2	duck	stew	stewed duck	150	g	1
S-XH-02	2	2	pork	fry	fried meat	50	g	1
S-XH-02	2	3	rice	boil	porridge	150	g	1
S-XH-02	2	3	steamed bun	steam		140	g	1
S-XH-02	2	3	asparagus lettuce	fry		50	g	1
S-XH-02	2	1	——	——	——	——	g	1
S-XH-02	2	2	rice	boil	sweet potato porridge	100	g	1
S-XH-02	2	2	sweet potato	boil	sweet potato porridge	250	g	1
S-XH-02	2	2	pickles			50	g	1
S-XH-02	2	3	noodle	boil		150	g	1
S-XH-02	2	3	pea seedlings	boil		100	g	1
S-XH-03	2	1	rice		porridge	100	g	1
S-XH-03	2	1	pickles			30	g	1
S-XH-03	2	2	rice	boil	porridge	100	g	1
S-XH-03	2	2	flour	boil	noodle	50	g	1
S-XH-03	2	2	pickles			30	g	1
S-XH-03	2	2	water	——	water	200	ml	1
S-XH-03	2	3	rice	boil	rice	50	g	1
S-XH-03	2	3	radish	stew	stewed duck	250	g	1
S-XH-03	2	3	duck	stew	stewed duck	50	g	1
S-XH-03	2	3	asparagus lettuce	fry	fried meat	100	g	1
S-XH-03	2	3	pork	fry	fried meat	30	g	1
S-XH-03	2	3	water	——	water	200	ml	1
S-XH-03	2	1	rice	boil	rice	50	g	1
S-XH-03	2	1	radish	stew	stewed duck	250	g	1
S-XH-03	2	1	duck	stew	stewed duck	50	g	1
S-XH-03	2	1	asparagus lettuce	fry	fried meat	100
S-XH-03	2	1	pork	fry	fried meat	30	g	1
S-XH-03	2	1	water	——	water	200	ml	1
S-XH-03	2	2	rice	boil	rice	50	g	1
S-XH-03	2	2	radish	stew	stewed duck	250	g	1
S-XH-03	2	2	duck	stew	stewed duck	50	g	1
S-XH-03	2	2	asparagus lettuce	fry	fried meat	100
S-XH-03	2	2	pork	fry	fried meat	30	g	1
S-XH-03	2	2	water	——	water	200	ml	1
S-XH-03	2	3	rice	boil	porridge	50	g	1
S-XH-03	2	3	steamed bun	steam		70	g	1
S-XH-03	2	3	asparagus lettuce	fry		100	g	1
S-XH-03	2	1	——	——	——	——	g	1
S-XH-03	2	2	rice	boil	rice	100	g	1
S-XH-03	2	2	asparagus lettuce	fry	fried meat	50	g	1
S-XH-03	2	2	pork	fry	fried meat	50	g	1
S-XH-03	2	2	water	——	water	150	ml	1
S-XH-03	2	3	sweet potato	boil	sweet potato porridge	150	g	1
S-XH-03	2	3	rice	boil	sweet potato porridge	50	g	1
S-XH-03	2	3	asparagus lettuce	fry	fried meat	50	g	1
S-XH-03	2	3	pork	fry	fried meat	50	g	1
S-XH-03	2	3	water	——	water	300	ml	1
S-XH-04	2	1	sweet dumpling	boil		120	g	1
S-XH-04	2	2	rice	boil	rice	50	g	1
S-XH-04	2	2	chicken	stew	stew chicken and potato	250	g	1
S-XH-04	2	2	fish	stew	stew fish	150	g	1
S-XH-04	2	2	sausage	boil		50	g	1
S-XH-04	2	2	Brassica juncea L.	fry		50	g	1
S-XH-04	2	3	rice	boil	rice	100	g	1
S-XH-04	2	3	radish	boil	meat soup	50	g	1
S-XH-04	2	3	water	——	meat soup	200	ml	1
S-XH-04	2	1	sweet dumpling	boil		120	g	1
S-XH-04	2	2	sweet potato	boil	sweet potato porridge	150	g	1
S-XH-04	2	2	rice	boil	sweet potato porridge	50	g	1
S-XH-04	2	2	bean sprout	boil	vegetable soup	50	g	1
S-XH-04	2	2	lotus root	boil	vegetable soup	250	g	1
S-XH-04	2	2	preserved meat	boil		25	g	1
S-XH-04	2	3	noodle	boil		100	g	1
S-XH-04	2	3	spinach	boil		50	g	1
S-XH-04	2	1	——	——	——	——	g	1
S-XH-04	2	2	rice	boil	rice	50	g	1
S-XH-04	2	2	pork	fry		100	g	1
S-XH-04	2	2	chicken	fry		100	g	1
S-XH-04	2	2	asparagus lettuce	fry		50	g	1
S-XH-04	2	2	agaric	fry		50	g	1
S-XH-04	2	2	water	——	water	200	ml	1
S-XH-04	2	3	rice	boil	porridge	100	g	1
S-XH-04	2	3	oyster mushroom	fry	fried meat	100	g	1
S-XH-04	2	3	pork	fry	fried meat	50	g	1
S-XH-05	2	2	dumplings			50	g	1
S-XH-05	2	1	water	——	water	200	ml	1
S-XH-05	2	2	fish	stew	stew fish	100	g	1
S-XH-05	2	2	chicken	cold	cold chicken	150	g	1
S-XH-05	2	2	pork	fry	crispy pork slice	150	g	1
S-XH-05	2	3	pea seedlings	boil	meat soup	50	g	1
S-XH-05	2	3	water	——	meat soup	300	ml	1
S-XH-05	2	1	egg	boil		60	g	1
S-XH-05	2	1	sweet dumpling	boil		30	g	1
S-XH-05	2	2	fish	steam	fish	30	g	1
S-XH-05	2	2	rice	boil	rice	100	g	1
S-XH-05	2	3	rice	boil	sweet potato porridge	50	g	1
S-XH-05	2	3	cabbage	fry	fried cabbage	100	g	1
S-XH-05	2	1	——	——	——	——	g	1
S-XH-05	2	2	rice	boil	sweet potato porridge	50	g	1
S-XH-05	2	2	asparagus lettuce	fry	fried meat	250	g	1
S-XH-05	2	2	pork	fry	fried meat	100	g	1
S-XH-05	2	3	rice	boil	porridge	50	g	1
S-XH-05	2	3	pickles			50	g	1
S-XH-06	2	1	sweet potato	boil	sweet potato porridge	60	g	1
S-XH-06	2	1	rice	boil	sweet potato porridge	200	g	1
S-XH-06	2	1	radish	fry		50	g	1
S-XH-06	2	2	rice	boil	rice	250	g	1
S-XH-06	2	2	asparagus lettuce	fry	fried meat	100	g	1
S-XH-06	2	2	pork	fry	fried meat	50	g	1
S-XH-06	2	2	water	——	rice soup	300	ml	1
S-XH-06	2	3	rice	boil	porridge	200	g	1
S-XH-06	2	3	celery	fry	fried celery	100	g	1
S-XH-06	2	1	rice	boil	porridge	200	g	1
S-XH-06	2	1	lima bean	fry	lima bean	50	g	1
S-XH-06	2	2	rice	boil	rice	200	g	1
S-XH-06	2	2	taro	stew	steamed taro and spareribs	150	g	1
S-XH-06	2	2	spareribs	stew	steamed taro and spareribs	100	g	1
S-XH-06	2	2	water	——	rice soup	300	ml	1
S-XH-06	2	3	rice	boil	porridge	200	g	1
S-XH-06	2	3	houttuynia cordata	cold	cold houttuynia cordata	50	g	1
S-XH-06	2	1	——	——	——	——	g	1
S-XH-06	2	2	rice	boil	rice	250	g	1
S-XH-06	2	2	potato	fry	fried potatoes	150	g	1
S-XH-06	2	2	water	——	——	300	g	1
S-XH-06	2	3	rice	boil	porridge	100	g	1
S-XH-06	2	3	asparagus lettuce	fry	fried meat	100	g	1
S-XH-06	2	3	pork	fry	fried meat	50	g	1
S-XH-07	2	1	sweet potato	boil	sweet potato porridge	50	g	1
S-XH-07	2	1	rice	boil	sweet potato porridge	100	g	1
S-XH-07	2	1	cabbage	fry	fried cabbage	150	g	1
S-XH-07	2	2	rice	boil	rice	100	g	1
S-XH-07	2	2	pea seedlings	fry	pea seedlings	100	g	1
S-XH-07	2	2	water	——	water	200	ml	1
S-XH-07	2	3	milk			200	ml	1
S-XH-07	2	3	biscuits			10	g	1
S-XH-07	2	1	flour		dumplings	100	g	1
S-XH-07	2	1	pork		dumplings	50	g	1
S-XH-07	2	2	rice	boil	rice	100	g	1
S-XH-07	2	2	pork	boil	meat soup	100	g	1
S-XH-07	2	2	pea seedlings	boil	meat soup	100	g	1
S-XH-07	2	2	water	——	water	100	ml	1
S-XH-07	2	3	rice	boil	rice	50	g	1
S-XH-07	2	3	edible rape	fry	fried edible rape	100	g	1
S-XH-07	2	3	water	——	water	200	ml	1
S-XH-07	2	1	——	——	——	——	g	1
S-XH-07	2	2	rice	boil	rice	100	g	1
S-XH-07	2	2	cabbage	fry	fried cabbage	100	g	1
S-XH-07	2	2	water	——	water	150	ml
S-XH-07	2	3	noodle	boil		100	g	1
S-XH-07	2	3	pea seedlings	boil		50	g	1
S-XH-07	2	3	water	——	water	150	ml	1
S-XH-08	2	1	rice	boil	porridge	100	g	1
S-XH-08	2	1	asparagus lettuce	fry	fried meat	50	g	1
S-XH-08	2	1	pork	fry	fried meat	50	g	1
S-XH-08	2	1	water	——	tea	200	ml	1
S-XH-08	2	2	rice	boil	rice	100	g	1
S-XH-08	2	2	preserved meat	steam		50	g	1
S-XH-08	2	2	celery	fry	fried celery	100	g	1
S-XH-08	2	2	water	——	tea	800	ml	1
S-XH-08	2	3	rice	boil	rice	100	g	1
S-XH-08	2	3	radish	stew	stew meat and turnip	100	g	1
S-XH-08	2	3	pork	stew	stew meat and turnip	50	g	1
S-XH-08	2	3	edible rape	fry	fried edible rape	100	g	1
S-XH-08	2	3	water	——	tea	500	ml	1
S-XH-08	2	1	rice	boil	rice	100	g	1
S-XH-08	2	1	green pepper	fry	fried meat	50	g	1
S-XH-08	2	1	pork	fry	fried meat	100	g	1
S-XH-08	2	1	soymilk	——		200	ml	1
S-XH-08	2	1	water	——	tea	200	ml	1
S-XH-08	2	2	rice	boil	rice	100	g	1
S-XH-08	2	2	pork	cold	cold meat	50	g	1
S-XH-08	2	2	cauliflower	fry	fried cauliflower	100	g	1
S-XH-08	2	2	pork	fry	double cooked pork slices	25	g	1
S-XH-08	2	2	garlic sprout	fry	double cooked pork slices	25	g	1
S-XH-08	2	2	water	——	tea	800	ml	1
S-XH-08	2	3	peanut	boil	sweet dumpling	100	g	1
S-XH-08	2	3	glutinousrice flour	boil	sweet dumpling	100	g	1
S-XH-08	2	3	water	——	tea	200	ml	1
S-XH-08	2	1	noodle	boil		100	g	1
S-XH-08	2	1	water	——	water	400	ml	1
S-XH-08	2	2	rice	boil	rice	100	g	1
S-XH-08	2	2	pork	fry	fried vegetables	250	g	1
S-XH-08	2	2	asparagus lettuce	fry	fried vegetables	100	g	1
S-XH-08	2	2	celery	fry	fried vegetables	100	g	1
S-XH-08	2	2	water	——	water	500	ml	1
S-XH-08	2	3	noodle	boil		100	g	1
S-XH-08	2	3	pea seedlings	boil		100	g	1
S-XH-08	2	3	water	——	water	500	ml	1
S-XH-09	2	1	rice	boil	porridge	100	g	1
S-XH-09	2	1	asparagus lettuce	fry	fried meat	50	g	1
S-XH-09	2	1	pork	fry	fried meat	50	g	1
S-XH-09	2	1	water	——	tea	200	ml	1
S-XH-09	2	2	rice	boil	rice	100	g	1
S-XH-09	2	2	preserved meat	steam		50	g	1
S-XH-09	2	2	celery	fry	fried celery	100	g	1
S-XH-09	2	2	water	——	tea	800	ml	1
S-XH-09	2	3	rice	boil	rice	100	g	1
S-XH-09	2	3	radish	stew	stew meat and turnip	100	g	1
S-XH-09	2	3	pork	stew	stew meat and turnip	50	g	1
S-XH-09	2	3	edible rape	fry	fried edible rape	100	g	1
S-XH-09	2	3	water	——	tea	500	ml	1
S-XH-09	2	1	rice	boil	rice	100	g	1
S-XH-09	2	1	green pepper	fry	fried meat	50	g	1
S-XH-09	2	1	pork	fry	fried meat	100	g	1
S-XH-09	2	1	soymilk	——		200	ml	1
S-XH-09	2	1	water	——	tea	200	ml	1
S-XH-09	2	2	rice	boil	rice	100	g	1
S-XH-09	2	2	pork	cold	cold meat	50	g	1
S-XH-09	2	2	cauliflower	fry	fried cauliflower	100	g	1
S-XH-09	2	2	pork	fry	double cooked pork slices	25	g	1
S-XH-09	2	2	garlic sprout	fry	double cooked pork slices	25	g	1
S-XH-09	2	2	water	——	tea	800	ml	1
S-XH-09	2	3	peanut	boil	sweet dumpling	100	g	1
S-XH-09	2	3	glutinousrice flour	boil	sweet dumpling	100	g	1
S-XH-09	2	3	water	——	tea	200	ml	1
S-XH-09	2	1	——	——	——	——
S-XH-09	2	2	rice	boil	rice	100	g	1
S-XH-09	2	2	pork	fry	pork	50	g	1
S-XH-09	2	2	garlic sprout	fry	pork	50	g	1
S-XH-09	2	2	water	——	water	200	ml	1
S-XH-09	2	3	rice	boil	corn porridge	100	g	1
S-XH-09	2	3	corn	boil	corn porridge	20	g	1
S-XH-09	2	3	celery	fry	pork	100	g	1
S-XH-09	2	3	pork	fry	pork	50	g	1
S-XH-09	2	3	water	——	water	200	ml	1
S-XH-10	2	1	rice	boil	rice	100	g	1
S-XH-10	2	1	asparagus lettuce	fry	fried meat	50	g	1
S-XH-10	2	1	pork	fry	fried meat	125	g	1
S-XH-10	2	1	garlic sprout	fry	double cooked pork slices	50	g	1
S-XH-10	2	1	water	——	tea	200	g	1
S-XH-10	2	2	rice	boil	rice	100	g	1
S-XH-10	2	2	asparagus lettuce	fry	fried meat	50	g	1
S-XH-10	2	2	pork	fry	fried meat	125	g	1
S-XH-10	2	2	garlic sprout	fry	double cooked pork slices	50	g	1
S-XH-10	2	2	water	——	tea	200	g	1
S-XH-10	2	3	rice	boil	rice	100	g	1
S-XH-10	2	3	asparagus lettuce	fry	fried meat	50	g	1
S-XH-10	2	3	pork	fry	fried meat	125	g	1
S-XH-10	2	3	garlic sprout	fry	double cooked pork slices	50	g	1
S-XH-10	2	3	water	——	tea	200	g	1
S-XH-10	2	1	——	——	——	——	g	1
S-XH-10	2	2	rice	boil	rice	100	g	1
S-XH-10	2	2	preserved meat	boil		100	g	1
S-XH-10	2	2	edible rape	fry		50	g	1
S-XH-10	2	2	water	——	tea	800	g	1
S-XH-10	2	3	rice	boil	rice	100	g	1
S-XH-10	2	3	preserved meat	boil		100	g	1
S-XH-10	2	3	edible rape	fry		50	g	1
S-XH-10	2	3	water	——	tea	600	g	1
S-XH-10	2	1	——	——	——	——	g	1
S-XH-10	2	2	rice	boil	rice	100	g	1
S-XH-10	2	2	asparagus lettuce	fry	fried meat	100	g	1
S-XH-10	2	2	pork	fry	fried meat	100	g	1
S-XH-10	2	2	water	——	water	800	ml	1
S-XH-10	2	3	noodle	boil		100	g	1
S-XH-10	2	3	pea seedlings	boil		50	g	1
S-XH-10	2	3	water	——	water	600	ml	1
S-XH-11	2	1	rice	boil	porridge	200	g	1
S-XH-11	2	1	pickles			20	g	1
S-XH-11	2	1	water	——	water	300	ml	1
S-XH-11	2	2	rice	boil	rice	200	g	1
S-XH-11	2	2	lotus root	fry	fried lotus root	100	g	1
S-XH-11	2	2	water	——	water	200	ml	1
S-XH-11	2	3	steamed bun	steam		75	g	1
S-XH-11	2	3	lotus root	fry	fried lotus root	100	g	1
S-XH-11	2	3	water	——	water	150	ml	1
S-XH-11	2	1	flour	fry	pancake	200	g	1
S-XH-11	2	1	water	——	water	200	ml	1
S-XH-11	2	2	rice	boil	rice	200	g	1
S-XH-11	2	2	spinach	fry	spinach	20	g	1
S-XH-11	2	2	pork	fry	spinach	200	g	1
S-XH-11	2	2	water	——	water	300	ml	1
S-XH-11	2	3	rice	boil	rice	200	g	1
S-XH-11	2	3	cabbage mustard	fry	fried cabbage mustard	200	g	1
S-XH-11	2	3	water	——	water	150	ml	1
S-XH-11	2	1	——	——	——	——
S-XH-11	2	2	rice	boil	coarse cereal porridge	100	g	1
S-XH-11	2	2	radish	boil	coarse cereal porridge	100	g	1
S-XH-11	2	2	cabbage	boil	coarse cereal porridge	100	g	1
S-XH-11	2	2	cabbage	boil	coarse cereal porridge	100	g	1
S-XH-11	2	2	soybean	boil	coarse cereal porridge	50	g	1
S-XH-11	2	2	water	——	water	300	ml	1
S-XH-11	2	3	noodles	boil		100	g	1
S-XH-11	2	3	pea seedlings	boil		50	g	1
S-XH-11	2	3	water	——	water	200	ml	1
S-XH-12	2	1	sweet potato	boil	sweet potato porridge	20	g	1
S-XH-12	2	1	rice	boil	sweet potato porridge	200	g	1
S-XH-12	2	1	radish	pickle	pickle	20	g	1
S-XH-12	2	1	water	——	water	200	ml	1
S-XH-12	2	2	rice	boil	rice	200	g	1
S-XH-12	2	2	chicken	stew	chicken	500	g	1
S-XH-12	2	2	radish	stew	chicken	100	g	1
S-XH-12	2	2	rice	boil	rice	100	g	1
S-XH-12	2	3	celery			100	g	1
S-XH-12	2	3	water	——	water	200	ml	1
S-XH-12	2	1	sweet potato	boil	sweet potato porridge	50	g	1
S-XH-12	2	1	rice	boil	sweet potato porridge	200	g	1
S-XH-12	2	1	radish	pickle	pickle	50	g	1
S-XH-12	2	1	water	——	water	200	ml	1
S-XH-12	2	2	rice	boil	rice	200	g	1
S-XH-12	2	2	cabbage	fry	fried meat	100	g	1
S-XH-12	2	2	pork	fry	fried meat	250	g	1
S-XH-12	2	3	sweet potato	boil	sweet potato porridge	50	g	1
S-XH-12	2	3	rice	boil	sweet potato porridge	200	g	1
S-XH-12	2	3	radish	pickle	pickle	20	g	1
S-XH-12	2	3	water	——	water	300	ml	1
S-XH-12	2	1	——	——	——	——
S-XH-12	2	2	sweet potato	boil	sweet potato porridge	100	g	1
S-XH-12	2	2	rice	boil	sweet potato porridge	50	g	1
S-XH-12	2	2	cabbage	fry	fried meat	50	g	1
S-XH-12	2	3	sweet potato	boil	sweet potato porridge	25	g	1
S-XH-12	2	3	rice	boil	sweet potato porridge	100	g	1
S-XH-12	2	3	radish	pickle	pickle	50	g	1
S-XH-12	2	3	water	——	water	150	ml	1
S-XH-13	2	1	flour	boil	noodle	100	g	1
S-XH-13	2	1	radish	pickle	pickle	30	g	1
S-XH-13	2	1	water	——	water	200	ml	1
S-XH-13	2	2	rice	boil	rice	150	g	1
S-XH-13	2	2	chicken			50	g	1
S-XH-13	2	2	fragrant-flowered garlic	fry	fried meat	50	g	1
S-XH-13	2	2	pork	fry	fried meat	50	g	1
S-XH-13	2	2	water	——	water	200	ml	1
S-XH-13	2	3	rice	boil	sweet potato porridge	200	g	1
S-XH-13	2	3	sweet potato	boil	sweet potato porridge	50	g	1
S-XH-13	2	3	radish	stew	radish	100	g	1
S-XH-13	2	3	pork	fry	radish	50	g	1
S-XH-13	2	3	water	——	water	100	ml	1
S-XH-13	2	1	egg	steam	egg	60	g	1
S-XH-13	2	1	milk	——		250	ml	1
S-XH-13	2	1	water	——	water	200	ml	1
S-XH-13	2	2	sweet potato	boil	sweet potato porridge	50	g	1
S-XH-13	2	2	rice	boil	sweet potato porridge	200	g	1
S-XH-13	2	2	asparagus lettuce	fry	fried meat	50	g	1
S-XH-13	2	2	pork	fry	fried meat	100	g	1
S-XH-13	2	2	water	——	water	200	ml	1
S-XH-13	2	3	sweet potato	boil	sweet potato porridge	50	g	1
S-XH-13	2	3	rice	boil	sweet potato porridge	200	g	1
S-XH-13	2	3	asparagus lettuce	fry	fried meat	50	g	1
S-XH-13	2	3	pork	fry	fried meat	100	g	1
S-XH-13	2	3	water	——	water	150	ml	1
S-XH-13	2	1	——	——	——	——
S-XH-13	2	2	asparagus lettuce	fry	fried meat	150	g	1
S-XH-13	2	2	pork	fry	fried meat	100	g	1
S-XH-13	2	2	rice	boil	rice	100	g	1
S-XH-13	2	2	water	——	water	200	ml
S-XH-13	2	3	sweet potato	boil	sweet potato porridge	100	g	1
S-XH-13	2	3	rice	boil	sweet potato porridge	50	g	1
S-XH-13	2	3	asparagus lettuce	fry	fried meat	100	g	1
S-XH-13	2	3	pork	fry	fried meat	50	g	1
S-XH-13	2	3	water	——	water	200	ml	1
S-XH-14	2	1	rice	boil	sweet potato porridge	200	g	1
S-XH-14	2	1	sweet potato	boil	sweet potato porridge	50	g	1
S-XH-14	2	1	radish	pickle	pickle	20	g	1
S-XH-14	2	2	rice	boil	sweet potato porridge	200	g	1
S-XH-14	2	2	sweet potato	boil	sweet potato porridge	50	g	1
S-XH-14	2	2	radish			100	g	1
S-XH-14	2	2	potato			50	g	1
S-XH-14	2	2	water	——	water	200	g	1
S-XH-14	2	3	pumpkin	boil	pumpkin rice	20	g	1
S-XH-14	2	3	rice	boil	pumpkin rice	50	g	1
S-XH-14	2	3	water	——	rice soup	200	ml	1
S-XH-14	2	1	rice	boil	sweet potato porridge	50	g	1
S-XH-14	2	1	sweet potato	boil	sweet potato porridge	20	g	1
S-XH-14	2	1	radish	pickle	pickle	30	g	1
S-XH-14	2	1	water	——	water	200	ml	1
S-XH-14	2	2	rice	boil	sweet potato porridge	50	g	1
S-XH-14	2	2	sweet potato	boil	sweet potato porridge	20	g	1
S-XH-14	2	2	radish	pickle	pickle	30	g	1
S-XH-14	2	2	water	——	water	150	ml	1
S-XH-14	2	3	noodle	boil		200	g	1
S-XH-14	2	3	pea seedlings			50	g	1
S-XH-14	2	3	water	——	water	150	ml	1
S-XH-14	2	1	——	——	——	——
S-XH-14	2	2	rice	boil	rice	100	g	1
S-XH-14	2	2	pickles			50	g	1
S-XH-14	2	2	water	——	water	300	ml	1
S-XH-14	2	3	noodle	boil		50	g	1
S-XH-14	2	3	pea seedlings	boil		50	g	1
S-XH-14	2	3	water	——	water	300	ml	1
S-XH-15	2	1	pea seedlings	boil		50	g	1
S-XH-15	2	1	noodle	boil		100	g	1
S-XH-15	2	2	rice	boil	sweet potato porridge	200	g	1
S-XH-15	2	2	sweet potato	boil	sweet potato porridge	50	g	1
S-XH-15	2	2	cabbage	fry	fried meat	50	g	1
S-XH-15	2	2	pork	fry	fried meat	50	g	1
S-XH-15	2	3	rice	boil	sweet potato porridge	200	g	1
S-XH-15	2	3	sweet potato	boil	sweet potato porridge	50	g	1
S-XH-15	2	3	cabbage	fry	fried meat	50	g	1
S-XH-15	2	3	pork	fry	fried meat	50	g	1
S-XH-15	2	1	pea seedlings	boil		30	g	1
S-XH-15	2	1	noodle	boil		100	g	1
S-XH-15	2	2	rice	boil	sweet potato porridge	200	g	1
S-XH-15	2	2	sweet potato	boil	sweet potato porridge	50	g	1
S-XH-15	2	2	cabbage	fry	fried meat	50	g	1
S-XH-15	2	2	pork	fry	fried meat	150	g	1
S-XH-15	2	3	rice	boil	rice	200	g	1
S-XH-15	2	3	celery	fry	fried celery and meat	50	g	1
S-XH-15	2	3	pork	fry	fried celery and meat	200	g	1
S-XH-15	2	1	——	——	——	——	g	1
S-XH-15	2	2	rice	boil	rice	50	g	1
S-XH-15	2	2	pork	cold	cold meat	150	g	1
S-XH-15	2	2	chicken	cold	cold meat	100	g	1
S-XH-15	2	2	green pepper	fry	fried vegetables	50	g	1
S-XH-15	2	2	agaric	fry	fried vegetables	50	g	1
S-XH-15	2	3	sweet potato	boil	sweet potato porridge	100	g	1
S-XH-15	2	3	rice	boil	sweet potato porridge	100	g	1
S-XH-15	2	3	celery	fry	fried celery and meat	150	g	1
S-XH-15	2	3	pork	fry	fried celery and meat	50	g	1
S-XH-15	2	3	liquor	——		50	g	1
S-XH-16	2	1	glutinousrice flour	boil	sweet dumpling	100	g	1
S-XH-16	2	1	sugar	boil	sweet dumpling	50	g	1
S-XH-16	2	1	water	——	tea	1000	ml	1
S-XH-16	2	2	rice	boil	rice	150	g	1
S-XH-16	2	2	agaric	fry	fried meat	25	g	1
S-XH-16	2	2	pork	fry	fried meat	100	g	1
S-XH-16	2	2	cabbage mustard	fry	fried cabbage mustard	150	g	1
S-XH-16	2	2	fermented bean curd			15	g	1
S-XH-16	2	2	water	——	tea	500	ml	1
S-XH-16	2	3	pea seedlings	boil		50	g	1
S-XH-16	2	3	noodle	boil		100	g	1
S-XH-16	2	1	rice	boil	rice	100	g	1
S-XH-16	2	1	radish	pickle	pickle	50	g	1
S-XH-16	2	1	water	——	tea	1000	ml	1
S-XH-16	2	2	carrot	boil	carrot rice	200	g	1
S-XH-16	2	2	rice	boil	carrot rice	100	g	1
S-XH-16	2	2	houttuynia cordata	cold	cold houttuynia cordata	50	g	1
S-XH-16	2	2	agaric	fry	fried meat	50	g	1
S-XH-16	2	2	pork	fry	fried meat	100	g	1
S-XH-16	2	2	liquor	——		25	g	1
S-XH-16	2	2	water	——		500	ml	1
S-XH-16	2	3	carrot	boil	carrot rice	150	g	1
S-XH-16	2	3	rice	boil	carrot rice	100	g	1
S-XH-16	2	3	houttuynia cordata	cold	cold houttuynia cordata	50	g	1
S-XH-16	2	3	cabbage mustard	fry	fried cabbage mustard	100	g	1
S-XH-16	2	1	corn powder		corn paste	50	g	1
S-XH-16	2	1	water	——	water	1000	ml	1
S-XH-16	2	2	rice	boil	rice	150	g	1
S-XH-16	2	2	Brassica juncea L.	fry	fried vegetables	150	g	1
S-XH-16	2	2	garlic sprout	fry	double cooked pork slices	100	g	1
S-XH-16	2	2	pork	fry	double cooked pork slices	100	g	1
S-XH-16	2	2	houttuynia cordata	cold	cold houttuynia cordata	50	g	1
S-XH-16	2	2	liquor	——		25	g	1
S-XH-16	2	2	water	——	water	600	ml	1
S-XH-16	2	3	noodle	boil		100	g	1
S-XH-16	2	3	pea seedlings	boil		100	g	1
S-XH-16	2	3	liquor	——		25	g	1
S-XH-16	2	3	peanut	——	peanut	100	g	1
S-XH-17	2	1	rice	boil	porridge	100	g	1
S-XH-17	2	1	asparagus lettuce	fry	fried asparagus lettuce	50	g	1
S-XH-17	2	1	water	——	tea	1200	ml	1
S-XH-17	2	2	rice	boil	porridge	100	g	1
S-XH-17	2	2	cabbage	fry	fried cabbage	100	g	1
S-XH-17	2	2	water	——	tea	300	ml	1
S-XH-17	2	3	rice	boil	porridge	100	g	1
S-XH-17	2	3	cabbage	fry	fried cabbage	150	g	1
S-XH-17	2	1	rice	boil	porridge	100	g	1
S-XH-17	2	1	asparagus lettuce	fry	fried asparagus lettuce	50	g	1
S-XH-17	2	1	water	——	tea	1200	ml	1
S-XH-17	2	2	rice	boil	porridge	100	g	1
S-XH-17	2	2	asparagus lettuce	fry	fried asparagus lettuce	50	g	1
S-XH-17	2	2	water	——	tea	1200	ml	1
S-XH-17	2	3	rice	boil	porridge	100	g	1
S-XH-17	2	3	cabbage	fry	fried cabbage	150	g	1
S-XH-17	2	1	flour	steam	stuffed bun	60	g	1
S-XH-17	2	1	pork	steam	stuffed bun	40	g	1
S-XH-17	2	1	rice	boil	porridge	100	g	1
S-XH-17	2	2	rice	boil	porridge	100	g	1
S-XH-17	2	2	cabbage	fry	fried green vegetable and meat	150	g	1
S-XH-17	2	2	pork	fry	fried green vegetable and meat	50	g	1
S-XH-17	2	2	liquor	——		50	g	1
S-XH-17	2	2	water	——	water	800	ml	1
S-XH-17	2	3	rice	boil	porridge	100	g	1
S-XH-17	2	3	asparagus lettuce	fry	fried meat	150	g	1
S-XH-17	2	3	pork	fry	fried meat	50	g	1
S-XH-17	2	3	liquor	——		50	g	1
S-XH-17	2	3	water	——	water	200	ml	1
S-XH-18	2	1	rice	boil	porridge	125	g	1
S-XH-18	2	1	asparagus lettuce	fry	fried asparagus lettuce	75	g	1
S-XH-18	2	1	water	——	water	150	ml	1
S-XH-18	2	2	noodle	boil	noodles	175	g	1
S-XH-18	2	3	rice	boil	porridge	125	g	1
S-XH-18	2	3	cabbage	fry	fried cabbage	125	g	1
S-XH-18	2	3	radish	pickle	pickle	25	g	1
S-XH-18	2	3	water	——	water	150	ml	1
S-XH-18	2	1	rice	boil	porridge	125	g	1
S-XH-18	2	1	asparagus lettuce	fry	fried asparagus lettuce	75	g	1
S-XH-18	2	1	water	——	water	150	ml	1
S-XH-18	2	2	rice	boil	porridge	175	g	1
S-XH-18	2	2	cabbage	fry	fried cabbage	125	g	1
S-XH-18	2	3	rice	boil	porridge	125	g	1
S-XH-18	2	3	potato	fry	fried potatoes	225	g	1
S-XH-18	2	1	noodle	boil	noodles	150	g	1
S-XH-18	2	1	water	——	water	100	ml	1
S-XH-18	2	2	rice	boil	rice	250	g	1
S-XH-18	2	2	celery	fry	fried celery and meat	150	g	1
S-XH-18	2	2	pork	fry	fried celery and meat	150	g	1
S-XH-18	2	2	water	——	water	100	ml	1
S-XH-18	2	3	rice	boil	porridge	150	g	1
S-XH-18	2	3	pickles			50	g	1
S-XH-18	2	3	water	——	water	100	ml	1
S-XH-19	2	1	rice	boil	porridge	100	g	1
S-XH-19	2	1	garlic sprout	pickle	pickles	100	g	1
S-XH-19	2	1	water	——	water	750	ml	1
S-XH-19	2	2	rice	boil	rice	100	g	1
S-XH-19	2	2	garlic sprout	fry	double cooked pork slices	25	g	1
S-XH-19	2	2	pork	fry	double cooked pork slices	150	g	1
S-XH-19	2	2	water	——	water	500	ml	1
S-XH-19	2	3	egg	fry	noodles	50	g	1
S-XH-19	2	3	pea seedlings	boil	noodles	150	g	1
S-XH-19	2	3	noodle	boil	noodles	100	g	1
S-XH-19	2	3	water	——	water	500	ml	1
S-XH-19	2	1	rice	boil	porridge	100	g	1
S-XH-19	2	1	garlic sprout	pickle	pickles	100	g	1
S-XH-19	2	1	water	——	water	750	ml	1
S-XH-19	2	2	rice	boil	rice	100	g	1
S-XH-19	2	2	mutton	boil	mutton soup	150	g	2
S-XH-19	2	2	water	——	water	500	g	1
S-XH-19	2	3	rice	boil	porridge	100	g	1
S-XH-19	2	3	celery	fry	fried celery and meat	150	g	1
S-XH-19	2	3	pork	fry	fried celery and meat	150	g	1
S-XH-19	2	1	——	——	——	——
S-XH-19	2	2	rice	boil	porridge	100	g	1
S-XH-19	2	2	celery	fry	fried celery and meat	250	g	1
S-XH-19	2	2	pork	fry	fried celery and meat	150	g	1
S-XH-19	2	2	liquor	——		100	g	1
S-XH-19	2	2	water	——		1200	ml	1
S-XH-19	2	3	pea seedlings	boil		50	g	1
S-XH-19	2	3	noodle	boil		150	g	1
S-XH-19	2	3	water	——	water	500	ml	1
S-XH-20	2	1	pea seedlings	boil		50	g	1
S-XH-20	2	1	noodle	boil		100	g	1
S-XH-20	2	1	water	——	water	150	ml	1
S-XH-20	2	2	sweet potato	boil	sweet potato porridge	50	g	1
S-XH-20	2	2	rice	boil	sweet potato porridge	100	g	1
S-XH-20	2	2	cabbage	fry	fried meat	50	g	1
S-XH-20	2	2	pork	fry	fried meat	50	g	1
S-XH-20	2	2	water	——	water	150	ml	1
S-XH-20	2	3	sweet potato	boil	sweet potato porridge	50	g	1
S-XH-20	2	3	rice	boil	sweet potato porridge	200	g	1
S-XH-20	2	3	cabbage	fry	fried meat	50	g	1
S-XH-20	2	3	pork	fry	fried meat	50	g	1
S-XH-20	2	1	pea seedlings	boil		30	g	1
S-XH-20	2	1	noodle	boil		100	g	1
S-XH-20	2	1	water	——	water	150	ml	1
S-XH-20	2	2	sweet potato	boil	sweet potato porridge	50	g	1
S-XH-20	2	2	rice	boil	sweet potato porridge	200	g	1
S-XH-20	2	2	cabbage	fry	fried meat	50	g	1
S-XH-20	2	2	pork	fry	fried meat	150	g	1
S-XH-20	2	2	water	——	water	150	ml	1
S-XH-20	2	3	rice	boil	rice	150	g	1
S-XH-20	2	3	celery	fry	fried celery and meat	50	g	1
S-XH-20	2	3	pork	fry	fried celery and meat	200	g	1
S-XH-20	2	3	water	——	water	150	ml	1
S-XH-20	2	1	——	——	——	——
S-XH-20	2	2	rice	boil	rice	50	g	1
S-XH-20	2	2	pork	cold	cold meat	100	g	1
S-XH-20	2	2	chicken	cold	cold meat	50	g	1
S-XH-20	2	2	green pepper	fry	fried vegetables	30	g	1
S-XH-20	2	2	agaric	fry	fried vegetables	50	g	1
S-XH-20	2	3	sweet potato	boil	sweet potato porridge	100	g	1
S-XH-20	2	3	rice	boil	sweet potato porridge	50	g	1
S-XH-20	2	3	celery	fry	fried celery and meat	100	g	1
S-XH-20	2	3	pork	fry	fried celery and meat	50	g	1
S-XH-21	2	1	rice	boil	rice	400	g	1
S-XH-21	2	1	duck	stew	stewed duck	200	g	1
S-XH-21	2	1	water	stew	stewed duck	300	ml	1
S-XH-21	2	2	rice	boil	rice	400	g	1
S-XH-21	2	2	pork	fry	meat soup	150	g	1
S-XH-21	2	2	radish	boil	meat soup	25	g	1
S-XH-21	2	2	water	boil	meat soup	200	ml	1
S-XH-21	2	3	rice	boil	rice	300	g	1
S-XH-21	2	3	water	——	water	250	ml	1
S-XH-21	2	1	rice	boil	rice	400	g	1
S-XH-21	2	1	celery	fry	fried celery and meat	50	g	1
S-XH-21	2	1	pork	fry	fried celery and meat	100	g	1
S-XH-21	2	2	rice	boil	rice	400	g	1
S-XH-21	2	2	taro	boil	vegetable soup	150	g	1
S-XH-21	2	2	water	boil	vegetable soup	200	ml	1
S-XH-21	2	3	rice	boil	rice	400	g	1
S-XH-21	2	3	cauliflower	fry	fried cauliflower	200	g	1
S-XH-21	2	3	water	——	water	200	ml	1
S-XH-21	2	1	stuffed bun with meat inside	steam	stuffed bun with meat inside	300	g	1
S-XH-21	2	1	water	——	water	150	g	1
S-XH-21	2	2	rice	boil	rice	200	g	1
S-XH-21	2	2	cabbage	fry	fried green vegetable and meat	200	g	1
S-XH-21	2	2	pork	fry	fried green vegetable and meat	100	g	1
S-XH-21	2	2	water	——	water	150	g	1
S-XH-21	2	3	rice	boil	rice	200	g	1
S-XH-21	2	3	cauliflower	fry	fried meat	250	g	1
S-XH-21	2	3	pork	fry	fried meat	100	g	1
S-XH-21	2	3	water	——	water	150	g	1
S-XH-22	2	1	rice	boil	rice	150	g	1
S-XH-22	2	1	duck	stew	stewed duck	100	g	1
S-XH-22	2	1	water	stew	stewed duck	300	ml	1
S-XH-22	2	1	water	——	water	200	ml	1
S-XH-22	2	2	pork	fry	meat soup	50	g	1
S-XH-22	2	2	radish	boil	meat soup	50	g	1
S-XH-22	2	2	water	boil	meat soup	300	ml	1
S-XH-22	2	3	rice	boil	rice	150	g	1
S-XH-22	2	3	water	——	water	250	ml	1
S-XH-22	2	1	rice	boil	rice	150	g	1
S-XH-22	2	1	celery	fry	fried celery and meat	50	g	1
S-XH-22	2	1	pork	fry	fried celery and meat	50	g	1
S-XH-22	2	1	water	——	water	200	ml	1
S-XH-22	2	2	taro	boil	vegetable soup	100	g	1
S-XH-22	2	2	water	boil	vegetable soup	200	ml	1
S-XH-22	2	2	water	——	water	100	ml	1
S-XH-22	2	3	rice	boil	rice	150	g	1
S-XH-22	2	3	cauliflower	fry	fried cauliflower	150	g	1
S-XH-22	2	3	water	——	water	200	ml	1
S-XH-22	2	1	noodle	boil		100	g	1
S-XH-22	2	2	rice	boil	rice	100	g	1
S-XH-22	2	2	cauliflower	fry	fried cauliflower	150	g	1
S-XH-22	2	2	water	——	water	200	g	1
S-XH-22	2	3	rice	boil	rice	100	g	1
S-XH-22	2	3	cauliflower	fry	fried cauliflower	150	g	1
S-XH-22	2	3	water	——	water	200	g	1
S-XH-23	2	1	sweet dumpling	boil		150	g	1
S-XH-23	2	1	egg	boil		60	g	1
S-XH-23	2	2	rice	boil	rice	50	g	1
S-XH-23	2	2	chicken	fry	fried chicken	100	g	1
S-XH-23	2	2	water	——	tea	100	ml	1
S-XH-23	2	3	noodle	boil		150	g	1
S-XH-23	2	1	sweet potato	boil	sweet potato porridge	100	g	1
S-XH-23	2	1	rice	boil	sweet potato porridge	50	g	1
S-XH-23	2	1	water	boil	soup	200	ml	1
S-XH-23	2	2	rice	boil	porridge	50	g	1
S-XH-23	2	2	chicken	fry	fried chicken	100	g	1
S-XH-23	2	2	water	boil	soup	200	ml	1
S-XH-23	2	3	rice	boil	porridge	50	g	1
S-XH-23	2	3	cabbage	fry	fried cabbage	100	g	1
S-XH-23	2	3	water	boil	soup	200	ml	1
S-XH-23	2	1	——	——	——	——
S-XH-23	2	2	rice	boil	rice	100	g	1
S-XH-23	2	2	cabbage	fry	fried meat	150	g	1
S-XH-23	2	2	pork	fry	fried meat	100	g	1
S-XH-23	2	2	water	——	water	200	g	1
S-XH-23	2	3	noodle	boil		150	g	1
S-XH-24	2	1	steamed bun	steam		75	g	1
S-XH-24	2	1	water	——	water	100	ml	1
S-XH-24	2	2	rice	boil	rice	200	g	1
S-XH-24	2	2	香椿	fry	fried vegetables	50	g	1
S-XH-24	2	2	water	——	water	250	ml	1
S-XH-24	2	3	rice	fry	rice	150	g	1
S-XH-24	2	3	pork	boil	meat soup	50	g	1
S-XH-24	2	3	water	boil	meat soup	200	ml	1
S-XH-24	2	1	steamed bun	steam		75	g	1
S-XH-24	2	1	water	boil	meat soup	300	ml	1
S-XH-24	2	2	radish	stew	meat soup	50
S-XH-24	2	2	pork	stew	meat soup	50	g	1
S-XH-24	2	2	water	stew	meat soup	300	ml	1
S-XH-24	2	3	rice	boil	porridge	50	g	1
S-XH-24	2	3	cabbage	fry	fried cabbage	100	g	1
S-XH-24	2	3	water	boil	soup	200	ml	1
S-XH-24	2	1	steamed bun	steam		75	g	1
S-XH-24	2	2	rice	boil	porridge	100	g	1
S-XH-24	2	2	Brassica juncea L.	fry	fried vegetables	50	g	1
S-XH-24	2	3	noodle	boil		100	g	1
S-XH-24	2	3	pea seedlings	boil		50	g	1
S-XH-25	2	1	egg	fry	fried rice with egg	120	g	1
S-XH-25	2	1	rice	fry	fried rice with egg	100	g	1
S-XH-25	2	1	water	——	water	250	ml	1
S-XH-25	2	2	garlic sprout	fry	fried meat	10	g	2
S-XH-25	2	2	pork	fry	fried meat	50	g	2
S-XH-25	2	2	edible rape	fry	fried edible rape	50	g	2
S-XH-25	2	2	agaric	fry	fried agaric	20	g	2
S-XH-25	2	2	water	——	water	250	ml	2
S-XH-25	2	3	garlic sprout	fry	fried meat	10	g	2
S-XH-25	2	3	pork	fry	fried meat	50	g	2
S-XH-25	2	3	edible rape	fry	fried edible rape	50	g	2
S-XH-25	2	3	agaric	fry	fried agaric	20	g	2
S-XH-25	2	3	water	——	water	250	ml	2
S-XH-25	2	1	egg	fry	fried rice with egg	50	g	1
S-XH-25	2	1	rice	fry	fried rice with egg	70	g	1
S-XH-25	2	1	water	——	rice soup	400	ml	1
S-XH-25	2	1	water	——	water	250	ml	1
S-XH-25	2	2	agaric	fry	fried meat and agaric	10	g	2
S-XH-25	2	2	asparagus lettuce	fry	fried meat and agaric	50	g	2
S-XH-25	2	2	pork	fry	fried meat and agaric	20	g	2
S-XH-25	2	2	vermicelli	cold	cold vegetables	150	g	2
S-XH-25	2	2	water	boil	vegetable soup	250	ml	2
S-XH-25	2	2	water	——	water	70	ml	2
S-XH-25	2	3	pork	fry	fried meat	100	g	1
S-XH-25	2	3	garlic sprout	fry	fried meat	100	g	1
S-XH-25	2	3	马蹄	boil	vegetable soup	100	g	1
S-XH-25	2	3	water	boil	vegetable soup	300	ml	1
S-XH-25	2	3	rice	boil	rice	50	g	1
S-XH-25	2	1	——	——	——	——
S-XH-25	2	2	rice	boil	rice	100	g	1
S-XH-25	2	2	preserved meat	fry	preserved meat	100	g	1
S-XH-25	2	2	edible rape	fry	preserved meat	200	g	1
S-XH-25	2	3	rice	boil	coarse cereal porridge	50	g	1
S-XH-25	2	3	cabbage	boil	coarse cereal porridge	25	g	1
S-XH-25	2	3	cabbage	boil	coarse cereal porridge	25	g	1
S-XH-25	2	3	asparagus lettuce	boil	coarse cereal porridge	25	g	1
S-XH-25	2	3	soybean	boil	coarse cereal porridge	25	g	1
S-XH-26	2	1	sweet dumpling	boil		75	g	1
S-XH-26	2	1	egg	boil		60	g	1
S-XH-26	2	1	water	——	water	150	g	1
S-XH-26	2	2	rice	boil	rice	150	g	1
S-XH-26	2	2	garlic sprout	fry	fried meat	50	g	1
S-XH-26	2	2	pork	fry	fried meat	50	g	1
S-XH-26	2	2	liquor	——		150	g	1
S-XH-26	2	3	noodle	boil		50	g	1
S-XH-26	2	3	pea seedlings	boil		50	g	1
S-XH-26	2	3	liquor	——		150	g	1
S-XH-26	2	1	sweet dumpling	boil		120	g	1
S-XH-26	2	1	egg	boil		60	g	1
S-XH-26	2	2	rice	boil	rice	200	g	1
S-XH-26	2	2	preserved meat	boil		50	g	1
S-XH-26	2	2	fermented bean curd			20	g	1
S-XH-26	2	2	noodle	boil		100	g	1
S-XH-26	2	2	pea seedlings	boil		50	g	1
S-XH-26	2	1	——	——	——	——	g	1
S-XH-26	2	2	rice	boil	rice	200	g	1
S-XH-26	2	2	pork	fry	fried meat	100	g	1
S-XH-26	2	2	green pepper	fry	fried meat	100	g	1
S-XH-26	2	2	liquor	——	liquor	100	g	1
S-XH-26	2	2	water	——	water	500	ml	1
S-XH-26	2	3	noodle	boil		200	g	1
S-XH-26	2	3	pea seedlings	boil		100	g	1
S-XH-26	2	3	peanut	fry	fried peanut	100	g	1
S-XH-26	2	3	liquor	——	liquor	100	g	1
S-XH-26	2	3	water	——		200	ml	1
S-XH-27	2	1	sweet dumpling	boil		120	g	1
S-XH-27	2	1	egg	boil		60	g	1
S-XH-27	2	2	rice	boil	rice	200	g	1
S-XH-27	2	2	garlic sprout	fry	fried meat	50	g	1
S-XH-27	2	2	pork	fry	fried meat	50	g	1
S-XH-27	2	3	noodle	boil		50	g	1
S-XH-27	2	3	pea seedlings	boil		50	g	1
S-XH-27	2	1	sweet dumpling	boil		90	g	1
S-XH-27	2	1	egg	boil		60	g	1
S-XH-27	2	2	rice	boil	rice	150	g	1
S-XH-27	2	2	preserved meat	boil		50	g	1
S-XH-27	2	2	liquor	——	liquor	150	g	1
S-XH-27	2	3	noodle	boil		100	g	1
S-XH-27	2	3	pea seedlings	boil		50	g	1
S-XH-27	2	1	——	——	——	——
S-XH-27	2	2	rice	boil	rice	150	g	1
S-XH-27	2	2	pickles	——		50	g	1
S-XH-27	2	2	water	——	water	100	g	1
S-XH-27	2	3	noodle	boil		150	g	1
S-XH-27	2	3	pea seedlings	boil		50	g	1
S-XH-28	2	1	duck egg	boil		120	g	1
S-XH-28	2	1	sweet dumpling	boil		165	g	1
S-XH-28	2	2	pumpkin	boil	pumpkin rice	50	g	1
S-XH-28	2	2	rice	boil	pumpkin rice	200	g	1
S-XH-28	2	2	pickles			50	g	1
S-XH-28	2	2	liquor			100	g	1
S-XH-28	2	3	noodle	boil		100	g	1
S-XH-28	2	3	asparagus lettuce叶	boil		100	g	1
S-XH-28	2	3	liquor			100	g	1
S-XH-28	2	1	sweet potato	boil	sweet potato porridge	50	g	1
S-XH-28	2	1	rice	boil	sweet potato porridge	300	g	1
S-XH-28	2	2	rice	boil	rice	250	g	1
S-XH-28	2	2	bitter gourd	fry	fried meat	150	g	1
S-XH-28	2	2	pork	fry	fried meat	50	g	1
S-XH-28	2	2	liquor			100	g	1
S-XH-28	2	3	sweet potato	boil	sweet potato porridge	100	g	1
S-XH-28	2	3	rice	boil	sweet potato porridge	300	g	1
S-XH-28	2	1	——	——	——	——
S-XH-28	2	2	rice	boil	rice	150	g	1
S-XH-28	2	2	bitter gourd	fry	fried meat	100	g	1
S-XH-28	2	2	pork	fry	fried meat	150	g	1
S-XH-28	2	2	water	——	water	150	ml	1
S-XH-28	2	3	sweet dumpling	boil		180	g	1
S-XH-28	2	3	water	——	water	300	ml	1
S-XH-29	2	1	water	——	water	250	ml	1
S-XH-29	2	2	rice	boil	rice	100	g	1
S-XH-29	2	2	pork	fry	double cooked pork slices	100	g	1
S-XH-29	2	2	cabbage	fry	fried cabbage	250	g	1
S-XH-29	2	2	edible rape	fry	fried edible rape	200	g	1
S-XH-29	2	3	rice	boil	rice	100	g	1
S-XH-29	2	3	pork	fry	double cooked pork slices	100	g	1
S-XH-29	2	3	cabbage	fry	fried cabbage	250	g	1
S-XH-29	2	3	edible rape	fry	fried edible rape	200	g	1
S-XH-29	2	1	rice	boil	sweet potato porridge	150	g	1
S-XH-29	2	1	sweet potato	boil	sweet potato porridge	50	g	1
S-XH-29	2	1	water	——	water	200	ml	1
S-XH-29	2	2	rice	boil	rice	100	g	1
S-XH-29	2	2	preserved meat	boil		50	g	1
S-XH-29	2	2	pork	fry	double cooked pork slices	50	g	1
S-XH-29	2	2	vermicelli	fry		200	g	1
S-XH-29	2	2	bean sprout	fry		150	g	1
S-XH-29	2	3	pork	fry	fried meat	50	g	1
S-XH-29	2	3	garlic sprout	fry	fried meat	100	g	1
S-XH-29	2	3	马蹄	boil	vegetable soup	100	g	1
S-XH-29	2	3	water	boil	vegetable soup	300	ml	1
S-XH-29	2	3	rice	boil	rice	50	g	1
S-XH-29	2	1	——	——	——	——	g	1
S-XH-29	2	2	rice	boil	rice	100	g	1
S-XH-29	2	2	preserved meat	fry	preserved meat	100	g	1
S-XH-29	2	2	edible rape	fry	preserved meat	200	g	1
S-XH-29	2	2	water	——	water	200	g	1
S-XH-29	2	3	rice	boil	coarse cereal porridge	50	g	1
S-XH-29	2	3	cabbage	boil	coarse cereal porridge	25	g	1
S-XH-29	2	3	cabbage	boil	coarse cereal porridge	25	g	1
S-XH-29	2	3	asparagus lettuce	boil	coarse cereal porridge	25	g	1
S-XH-29	2	3	soybean	boil	coarse cereal porridge	25	g	1
S-XH-30	2	1	pea seedlings	boil		50	g	1
S-XH-30	2	1	noodle	boil		100	g	1
S-XH-30	2	1	water	——	water	200	ml	1
S-XH-30	2	2	sweet potato	boil	sweet potato porridge	50	g	1
S-XH-30	2	2	rice	boil	sweet potato porridge	100	g	1
S-XH-30	2	2	cabbage	fry	fried meat	50	g	1
S-XH-30	2	2	pork	fry	fried meat	50	g	1
S-XH-30	2	3	sweet potato	boil	sweet potato porridge	50	g	1
S-XH-30	2	3	rice	boil	sweet potato porridge	100	g	1
S-XH-30	2	3	cabbage	fry	fried meat	50	g	1
S-XH-30	2	3	pork	fry	fried meat	50	g	1
S-XH-30	2	1	pea seedlings	boil		30	g	1
S-XH-30	2	1	noodle	boil		100	g	1
S-XH-30	2	1	water	——	water	200	ml	1
S-XH-30	2	2	sweet potato	boil	sweet potato porridge	50	g	1
S-XH-30	2	2	rice	boil	sweet potato porridge	200	g	1
S-XH-30	2	2	cabbage	fry	fried meat	50	g	1
S-XH-30	2	2	pork	fry	fried meat	150	g	1
S-XH-30	2	3	rice	boil	rice	100	g	1
S-XH-30	2	3	celery	fry	fried celery and meat	50	g	1
S-XH-30	2	3	pork	fry	fried celery and meat	100	g	1
S-XH-30	2	3	water	——	water	200	ml	1
S-XH-30	2	1	——	——	——	——
S-XH-30	2	2	rice	boil	rice	50	g	1
S-XH-30	2	2	pork	cold	cold meat	100	g	1
S-XH-30	2	2	chicken	cold	cold meat	50	g	1
S-XH-30	2	2	green pepper	fry	fried green pepper	30	g	1
S-XH-30	2	2	agaric	fry	fried agaric	50	g	1
S-XH-30	2	2	sweet potato	boil	sweet potato porridge	100	g	1
S-XH-30	2	2	rice	boil	sweet potato porridge	50	g	1
S-XH-30	2	2	celery	fry	fried celery and meat	100	g	1
S-XH-30	2	2	pork	fry	fried celery and meat	50	g	1

## Sheet: S-JL
Sample Person ID	Time	Occasion	Food materials	Cooking methods	Food items	Intake	Unit	Source of food
S-JL-01	2	1	rice	boil	porridge	150	g	1
S-JL-01	2	2	rice	boil	rice	100	g	1
S-JL-01	2	2	pig trotter	stew	stewed meat	250	g	1
S-JL-01	2	2	cabbage	fry	fried cabbage	125	g	1
S-JL-01	2	3	rice	boil	rice	100	g	1
S-JL-01	2	3	pig trotter	stew	stewed meat	250	g	1
S-JL-01	2	3	cabbage	fry	fried cabbage	125	g	1
S-JL-01	2	3	water	——	water	300	ml	1
S-JL-01	2	1	rice	boil	rice	75	g	1
S-JL-01	2	1	cabbage	fry	fried cabbage	125	g	1
S-JL-01	2	2	rice	boil	rice	100	g	1
S-JL-01	2	2	cabbage	fry	fried cabbage	125	g	1
S-JL-01	2	2	preserved meat			120	g	1
S-JL-01	2	3	rice	boil	rice	100	g	1
S-JL-01	2	3	edible rape			125	g	1
S-JL-01	2	3	water	——	water	300	ml	1
S-JL-01	2	1	——	——	——	——
S-JL-01	2	2	rice	boil	rice	100	g	1
S-JL-01	2	2	radish	stew	psteamed radish and pig's large intestines	250	g	1
S-JL-01	2	2	pig's large intestines	stew	psteamed radish and pig's large intestines	100	g	1
S-JL-01	2	2	edible rape			100	g	1
S-JL-01	2	3	rice	boil	porridge	50	g	1
S-JL-01	2	3	cabbage mustard			200	g	1
S-JL-02	2	1	rice	boil	porridge	150	g	1
S-JL-02	2	1	water	——	water	150	ml	1
S-JL-02	2	2	rice	boil	rice	100	g	1
S-JL-02	2	2	pig trotter	stew	stewed meat	250	g	1
S-JL-02	2	2	cabbage	fry	fried cabbage	125	g	1
S-JL-02	2	2	water	——	water	150	ml	1
S-JL-02	2	3	rice	boil	rice	100	g	1
S-JL-02	2	3	pig trotter	stew	stewed meat	250	g	1
S-JL-02	2	3	cabbage	fry	fried cabbage	125	g	1
S-JL-02	2	3	water	——	water	150	ml	1
S-JL-02	2	1	rice	boil	rice	75	g	1
S-JL-02	2	1	cabbage	fry	fried cabbage	125	g	1
S-JL-02	2	1	water	——	water	150	ml	1
S-JL-02	2	2	rice	boil	rice	100	g	1
S-JL-02	2	2	cabbage	fry	fried cabbage	125	g	1
S-JL-02	2	2	preserved meat			125	g	1
S-JL-02	2	2	water	——	water	300	ml	1
S-JL-02	2	3	rice	boil	rice	100	g	1
S-JL-02	2	3	edible rape			125	g	1
S-JL-02	2	3	water	——	water	150	ml	1
S-JL-02	2	1	——	——	——	——
S-JL-02	2	2	rice	boil	rice	100	g	1
S-JL-02	2	2	radish	stew	psteamed radish and pig's large intestines	250	g	1
S-JL-02	2	2	pig's large intestines	stew	psteamed radish and pig's large intestines	100	g	1
S-JL-02	2	2	edible rape			100	g	1
S-JL-02	2	2	water	——	water	300	ml	1
S-JL-02	2	3	rice	boil	porridge	50	g	1
S-JL-02	2	3	cabbage mustard			200	g	1
S-JL-02	2	3	water	——	water	150	ml	1
S-JL-03	2	1	rice	boil	porridge	50	g	1
S-JL-03	2	2	rice	boil	rice	100	g	1
S-JL-03	2	2	garlic sprout	fry	fried meat	50	g	1
S-JL-03	2	2	pork	fry	fried meat	100	g	1
S-JL-03	2	2	water	——	water	150	ml	1
S-JL-03	2	3	rice	boil	rice	100	g	1
S-JL-03	2	3	var. ramosa Hort.			100	g	1
S-JL-03	2	3	radish	pickle	pickles	50	g	1
S-JL-03	2	3	water	——	water	150	ml	1
S-JL-03	2	1	cabbage		dumplings	20	g	1
S-JL-03	2	1	pork		dumplings	30	g	1
S-JL-03	2	1	flour		dumplings	20	g	1
S-JL-03	2	2	rice	boil	rice	100	g	1
S-JL-03	2	2	garlic sprout	fry	fried meat	50	g	1
S-JL-03	2	2	pork	fry	fried meat	100	g	1
S-JL-03	2	2	pea			100	g	1
S-JL-03	2	2	water	——	water	150	ml	1
S-JL-03	2	3	rice	boil	porridge	100	g	1
S-JL-03	2	3	cabbage			100	g	1
S-JL-03	2	3	water	——	water	150	ml	1
S-JL-03	2	1	mutton	boil	mutton soup	250	g	1
S-JL-03	2	1	water	boil	mutton soup	150	ml	1
S-JL-03	2	2	rice	boil	rice	100	g	1
S-JL-03	2	2	mutton	boil	mutton soup	200	g	1
S-JL-03	2	2	water	boil	mutton soup	100	ml	1
S-JL-03	2	3	rice	boil	porridge	100	g	1
S-JL-03	2	3	garlic sprout	fry	fried meat	50	g	1
S-JL-03	2	3	pork	fry	fried meat	100	g	1
S-JL-04	2	1	radish	stew	meat soup	150	g	1
S-JL-04	2	1	pork	stew	meat soup	50	g	1
S-JL-04	2	1	rice	boil	rice	50	g	1
S-JL-04	2	2	radish	stew	meat soup	150	g	1
S-JL-04	2	2	pork	stew	meat soup	50	g	1
S-JL-04	2	2	rice	boil	rice	50	g	1
S-JL-04	2	3	kelp	stew	stew pig trotter and kelp	100	g	1
S-JL-04	2	3	pork	stew	stew pig trotter and kelp	10	g	1
S-JL-04	2	3	rice	boil	rice	50	g	1
S-JL-04	2	1	kelp	stew	stew pig trotter and kelp	100	g	1
S-JL-04	2	1	pork	stew	stew pig trotter and kelp	20	g	1
S-JL-04	2	1	rice	boil	rice	50	g	1
S-JL-04	2	2	kelp	stew	stew pig trotter and kelp	100	g	1
S-JL-04	2	2	pork	stew	stew pig trotter and kelp	20	g	1
S-JL-04	2	2	asparagus lettuce			150	g	1
S-JL-04	2	2	rice	boil	rice	50	g	1
S-JL-04	2	3	asparagus lettuce	fry	fried asparagus lettuce	150	g	1
S-JL-04	2	3	rice	boil	rice	50	g	1
S-JL-04	2	3	pork	stew	stew pig trotter and kelp	50	g	1
S-JL-04	2	1	——	——	——	——
S-JL-04	2	2	egg	fry	fried rice with egg	50	g	1
S-JL-04	2	2	rice	fry	fried rice with egg	100	g	1
S-JL-04	2	2	pea seedlings	boil	vegetable soup	150	g	1
S-JL-04	2	2	water	boil	vegetable soup	250	ml	1
S-JL-04	2	3	celery	fry	fried celery and meat	150	g	1
S-JL-04	2	3	pork	fry	fried celery and meat	50	g	1
S-JL-04	2	3	rice	boil	rice	100	g	1
S-JL-05	2	1	cabbage	boil	noodle	20	g	1
S-JL-05	2	1	flour	boil	noodle	100	g	1
S-JL-05	2	2	radish	stew	stewed meat	50	g	1
S-JL-05	2	2	pork	stew	stewed meat	150	g	1
S-JL-05	2	2	rice	boil	rice	50	g	1
S-JL-05	2	2	water	——		75	ml	1
S-JL-05	2	3	rice	boil	rice	50	g	1
S-JL-05	2	3	radish	stew	stewed meat	50	g	1
S-JL-05	2	3	pork	stew	stewed meat	150	g	1
S-JL-05	2	3	water	——		75	ml	1
S-JL-05	2	1	radish	stew	carrot soup with rice	50	g	1
S-JL-05	2	1	rice	boil	carrot soup with rice	50	g	1
S-JL-05	2	2	rice	boil	rice	50	g	1
S-JL-05	2	2	garlic sprout	fry	fried meat	30	g	1
S-JL-05	2	2	pork	fry	fried meat	100	g	1
S-JL-05	2	2	water	——		75	ml	1
S-JL-05	2	3	radish	stew	carrot soup with rice	50	g	1
S-JL-05	2	3	rice	boil	carrot soup with rice	50	g	1
S-JL-05	2	3	garlic sprout	fry	fried meat	30	g	1
S-JL-05	2	3	pork	fry	fried meat	100	g	1
S-JL-05	2	3	water	——		75	ml	1
S-JL-05	2	1	——	——	——	——
S-JL-05	2	2	rice	boil	rice	50	g	1
S-JL-05	2	2	cabbage	fry	fried cabbage	150	g	1
S-JL-05	2	2	water	——		75	ml	1
S-JL-05	2	3	rice	boil	rice	50	g	1
S-JL-05	2	3	cabbage	fry	fried cabbage	150	g	1
S-JL-05	2	3	water	——		75	ml	1
S-JL-06	2	1	noodles	boil		100	g	1
S-JL-06	2	1	water	——		200	ml	1
S-JL-06	2	2	rice	boil	rice	100	g	1
S-JL-06	2	2	potato	stew	stew meat and potato	100	g	1
S-JL-06	2	2	pork	stew	stew meat and potato	200	g	1
S-JL-06	2	3	rice	boil	rice	100	g	1
S-JL-06	2	3	celery	fry	fried celery and meat	50	g	1
S-JL-06	2	3	pork	fry	fried celery and meat	100	g	1
S-JL-06	2	1	——	——	——	——
S-JL-06	2	2	rice	boil	rice	100	g	1
S-JL-06	2	2	cabbage	fry	fried meat	50	g	1
S-JL-06	2	2	pork	fry	fried meat	100	g	1
S-JL-06	2	3	rice	boil	rice	100	g	1
S-JL-06	2	3	cabbage	fry	fried meat	50	g	1
S-JL-06	2	3	pork	fry	fried meat	100	g	1
S-JL-06	2	1	——	——	——	——
S-JL-06	2	2	rice	boil	rice	100	g	1
S-JL-06	2	2	pork	cold	cold meat	100
S-JL-06	2	2	water	——		200	ml	1
S-JL-06	2	3	duck	roast	roast duck	100
S-JL-06	2	3	rice	boil	rice	100	g	1
S-JL-06	2	3	water	——		200	ml	1
S-JL-07	2	1	rice	boil	porridge	100	g	1
S-JL-07	2	1	cabbage	fry	cabbage	150	g	1
S-JL-07	2	2	rice	boil	rice	150	g	1
S-JL-07	2	2	asparagus lettuce	fry	fried meat	100	g	1
S-JL-07	2	2	celery	fry	fried celery and meat	100	g	1
S-JL-07	2	2	pork	fry	fried meat	150	g	1
S-JL-07	2	2	water	——	water	250	ml	1
S-JL-07	2	3	rice	boil	porridge	150	g	1
S-JL-07	2	3	asparagus lettuce	fry	fried meat	100	g	1
S-JL-07	2	3	celery	fry	fried celery and meat	100	g	1
S-JL-07	2	3	pork	fry	fried meat	150	g	1
S-JL-07	2	3	water	——	water	100	ml	1
S-JL-07	2	1	——	——	——	——
S-JL-07	2	2	rice	boil	porridge	100	g	1
S-JL-07	2	2	radish	boil	radish soup with rice	150	g	1
S-JL-07	2	3	rice	boil	porridge	150	g	1
S-JL-07	2	3	cauliflower	fry	fried meat	150	g	1
S-JL-07	2	3	pork	fry	fried meat	100	g	1
S-JL-07	2	3	water	——	water	200	ml	1
S-JL-07	2	1	——	——	——	——
S-JL-07	2	2	rice	boil	rice	250	g	1
S-JL-07	2	2	cauliflower	fry	fried meat	150	g	1
S-JL-07	2	2	pork	fry	fried meat	100	g	1
S-JL-07	2	2	preserved meat			200	g	1
S-JL-07	2	2	water	——	water	250	ml	1
S-JL-07	2	3	rice	boil	porridge	50	g	1
S-JL-07	2	3	water	boil	rice soup	100	ml	1
S-JL-07	2	3	pea seedlings	fry	fried meat	150	g	1
S-JL-07	2	3	pork	fry	fried meat	100	g	1
S-JL-07	2	3	preserved meat			100	g	1
S-JL-07	2	3	water	——	water	150	ml	1
S-JL-08	2	1	glutinous rice		sweet dumpling	150	g	1
S-JL-08	2	1	sugar		sweet dumpling	100	g	1
S-JL-08	2	1	water	——	water	500	ml	1
S-JL-08	2	2	sweet potato	boil	sweet potato porridge	250	g	1
S-JL-08	2	2	rice	boil	sweet potato porridge	100	g	1
S-JL-08	2	2	fish	stew	stew fish	250	g	1
S-JL-08	2	2	water	——	water	500	ml	1
S-JL-08	2	3	taro	boil	taro porridge	100	g	1
S-JL-08	2	3	rice	boil	taro porridge	100	g	1
S-JL-08	2	3	preserved meat	boil	taro porridge	100	g	1
S-JL-08	2	3	celery	fry	fried celery	100	g	1
S-JL-08	2	3	water	——	water	100	ml	1
S-JL-08	2	1	taro	boil	taro porridge	100	g	1
S-JL-08	2	1	rice	boil	taro porridge	100	g	1
S-JL-08	2	1	preserved meat	boil	taro porridge	100	g	1
S-JL-08	2	1	radish	pickle	pickles	50	g	1
S-JL-08	2	2	rice	boil	rice	250	g	1
S-JL-08	2	2	green pepper	fry	fried meat	75	g	1
S-JL-08	2	2	pork	fry	fried meat	125	g	1
S-JL-08	2	2	liquor			50	g	1
S-JL-08	2	2	water	——	water	100	ml	1
S-JL-08	2	3	rice	boil	rice	250	g	1
S-JL-08	2	3	rabbit meat	stew	stew meat	200	g	1
S-JL-08	2	3	water	——	water	500	ml	1
S-JL-08	2	1	——	——	——	——
S-JL-08	2	2	rice	boil	rice	200	g	1
S-JL-08	2	2	garlic sprout	fry	double cooked pork slices	50	g	1
S-JL-08	2	2
S-JL-08	2	2	water	——	water	250	ml	1
S-JL-08	2	3	pork	stew	stew meat	200	g	1
S-JL-08	2	3	rice	boil	rice	200	g	1
S-JL-08	2	3	water	——	water	500	ml	1
S-JL-09	2	1	water	——	tea	150	ml	1
S-JL-09	2	2	sweet potato	boil	sweet potato porridge	250	g	1
S-JL-09	2	2	rice	boil	sweet potato porridge	100	g	1
S-JL-09	2	2	lotus root	fry	fried meat	250	g	1
S-JL-09	2	2	pork	fry	fried meat	250	g	1
S-JL-09	2	2	liquor			150	g	1
S-JL-09	2	2	water	——	tea	750	ml	1
S-JL-09	2	3	pea seedlings	boil	noodles	50	g	1
S-JL-09	2	3	noodle	boil	noodles	100	g	1
S-JL-09	2	3	water	——	tea	200	ml	1
S-JL-09	2	1	pea seedlings	boil	noodles	50	g	1
S-JL-09	2	1	noodle	boil	noodles	100	g	1
S-JL-09	2	1	water	——	tea	200	ml	1
S-JL-09	2	2	dog meat	stew	stew meat	750	g	1
S-JL-09	2	2	liquor			150	g	1
S-JL-09	2	3	pea seedlings	boil	noodles	50	g	1
S-JL-09	2	3	noodle	boil	noodles	100	g	1
S-JL-09	2	1	——	——	——	——
S-JL-09	2	2	mutton	stew	mutton soup	250	g	1
S-JL-09	2	2	water	stew	mutton soup	250	ml	1
S-JL-09	2	2	rice	rice	rice	100	g	1
S-JL-09	2	2	liquor			100	g	1
S-JL-09	2	3	noodle	boil		150	g	1
S-JL-10	2	1	rice	fry	rice	150	g	1
S-JL-10	2	1	water	——	water	250	ml	1
S-JL-10	2	2	noodle	boil		125	g	1
S-JL-10	2	2	radish	fry	fried radish and ham	100	g	1
S-JL-10	2	2	ham	fry	fried radish and ham	100	g	1
S-JL-10	2	2	water	——	water	250	ml	1
S-JL-10	2	3	rice	boil	rice	150	g	1
S-JL-10	2	3	cabbage	fry	fried cabbage	250	g	1
S-JL-10	2	3	water	——	water	250	ml	1
S-JL-10	2	1	sweet potato	boil	sweet potato rice	250	g	1
S-JL-10	2	1	rice	boil	sweet potato rice	75	g	1
S-JL-10	2	1	radish	fry	fried radish and ham	125	g	1
S-JL-10	2	1	ham	fry	fried radish and ham	100	g	1
S-JL-10	2	2	rice	fry	rice	150	g	1
S-JL-10	2	2	radish	pickle	pickles	100	g	1
S-JL-10	2	3	rice	boil	rice	150	g	1
S-JL-10	2	3	cabbage	boil	meat soup	100	g	1
S-JL-10	2	3	pork	boil	meat soup	100	g	1
S-JL-10	2	1	steamed bun			150	g	1
S-JL-10	2	2	rice	fry	fried rice with egg	150	g	1
S-JL-10	2	2	egg	fry	fried rice with egg	50	g	1
S-JL-10	2	2	radish	cold	cold radish	50	g	1
S-JL-10	2	3	rice	boil	rice	150	g	1
S-JL-10	2	3	cabbage	fry	fried green vegetable and meat	125	g	1
S-JL-10	2	3	pork	fry	fried green vegetable and meat	100	g	1
S-JL-11	2	1	pea seedlings	boil	noodles	50	g	1
S-JL-11	2	1	noodle	boil	noodles	125	g	1
S-JL-11	2	1	water	——	water	250	ml	1
S-JL-11	2	2	rice	boil	rice	200	g	1
S-JL-11	2	2	cabbage mustard	fry	cabbage mustard	150	g	1
S-JL-11	2	2	lotus root	fry	fried lotus root	125	g	1
S-JL-11	2	2	cabbage	pickle	pickles	50	g	1
S-JL-11	2	2	water	——	water	250	ml	1
S-JL-11	2	3	rice	boil	porridge	150	g	1
S-JL-11	2	3	lotus root	fry	fried lotus root	250	g	1
S-JL-11	2	3	fish	fry	pickled fish	500	g	1
S-JL-11	2	3	pickles	fry	pickled fish	50	g	1
S-JL-11	2	1	noodle	boil		100	g	1
S-JL-11	2	1	pickles	fry	pickled fish	100	g	1
S-JL-11	2	2	rice	boil	rice	250	g	1
S-JL-11	2	2	lotus root	fry	fried lotus root	125	g	1
S-JL-11	2	2	cabbage	pickle	pickles	50	g	1
S-JL-11	2	3	rice	boil	rice	150	g	1
S-JL-11	2	3	lotus root	fry	fried lotus root	150	g	1
S-JL-11	2	1	rice	boil	porridge	100	g	1
S-JL-11	2	1	water	boil	porridge	50	ml	1
S-JL-11	2	1	stuffed bun	steam	stuffed bun	150	g	1
S-JL-11	2	2	rice	boil	rice	150	g	1
S-JL-11	2	2	celery	fry	fried celery and meat	100	g	1
S-JL-11	2	2	pork	fry	fried celery and meat	100	g	1
S-JL-11	2	3	sweet potato	boil	sweet potato porridge	150	g	1
S-JL-11	2	3	rice	boil	sweet potato porridge	100	g	1
S-JL-11	2	3	asparagus lettuce	fry	fried meat	100	g	1
S-JL-11	2	3	pork	fry	fried meat	100	g	1
S-JL-12	2	1	water	——	water	300	ml	1
S-JL-12	2	2	rice	boil	rice	75	g	1
S-JL-12	2	2	chicken	pot-stewed vegetables	pot-stewed vegetables	50	g	1
S-JL-12	2	2	rabbit meat	pot-stewed	pot-stewed vegetables	50	g	1
S-JL-12	2	2	pimento	fry	fried pimento	100	g	1
S-JL-12	2	2	cabbage	boil	poached meat	50	g	1
S-JL-12	2	2	pork	boil	poached meat	50	g	1
S-JL-12	2	3	asparagus lettuce	stew	stew chicken	50	g	1
S-JL-12	2	3	chicken	stew	stew chicken	150	g	1
S-JL-12	2	3	potato	fry	fried potatoes silk	100	g	1
S-JL-12	2	3	water	——	water	500	ml	1
S-JL-12	2	1	sugar			25	g	1
S-JL-12	2	2	green pepper	fry	fried meat	50	g	1
S-JL-12	2	2	garlic sprout	fry	fried meat	50	g	1
S-JL-12	2	2	pork	fry	fried meat	150	g	1
S-JL-12	2	2	pork liver	cold	cold meat	50	g	1
S-JL-12	2	3	green pepper	fry	fried meat	50	g	1
S-JL-12	2	3	garlic sprout	fry	fried meat	50	g	1
S-JL-12	2	3	pork	fry	fried meat	150	g	1
S-JL-12	2	3	pork liver	cold	cold meat	50	g	1
S-JL-12	2	1	——	——	——	——
S-JL-12	2	2	rice	boil	rice	100	g	1
S-JL-12	2	2	garlic sprout	fry	fried meat	150	g	1
S-JL-12	2	2	pork	fry	fried meat	50	g	1
S-JL-12	2	3	Brassica juncea (L.) Czern. et Coss.	fry		150	g	1
S-JL-12	2	3	sweet potato	boil	sweet potato porridge	150	g	1
S-JL-12	2	3	rice	boil	sweet potato porridge	30	g	1
S-JL-13	2	1	rice	boil	porridge	200	g	1
S-JL-13	2	2	rice	boil	sweet potato rice	200	g	1
S-JL-13	2	2	sweet potato	boil	sweet potato rice	50	g	1
S-JL-13	2	2	garlic sprout	fry	double cooked pork slices	50	g	1
S-JL-13	2	2	pork	fry	double cooked pork slices	100	g	1
S-JL-13	2	2	sweet potato powder	fry	double cooked pork slices	20	g	1
S-JL-13	2	3	noodle	boil		200	g	1
S-JL-13	2	3	water	——	water	150	ml	1
S-JL-13	2	1	rice	boil	porridge	200	g	1
S-JL-13	2	2	rice	boil	sweet potato rice	200	g	1
S-JL-13	2	2	sweet potato	boil	sweet potato rice	50	g	1
S-JL-13	2	2	garlic sprout	fry	double cooked pork slices	50	g	1
S-JL-13	2	2	pork	fry	double cooked pork slices	100	g	1
S-JL-13	2	2	sweet potato powder	fry	double cooked pork slices	20	g	1
S-JL-13	2	3	rice	boil	sweet potato porridge	200	g	1
S-JL-13	2	3	sweet potato	boil	sweet potato porridge	50	g	1
S-JL-13	2	3	spinach	fry	spinach	100	g	1
S-JL-13	2	3	water	——	water	150	ml	1
S-JL-13	2	1	——	——	——	——
S-JL-13	2	2	rice	boil	rice	150	g	1
S-JL-13	2	2	asparagus lettuce	fry	fried meat	50	g	1
S-JL-13	2	2	pork	fry	fried meat	150	g	1
S-JL-13	2	2	water	——	water	200	g	1
S-JL-13	2	3	rice	boil	porridge	200	g	1
S-JL-13	2	3	asparagus lettuce	fry	fried meat	50	g	1
S-JL-13	2	3	pork	fry	fried meat	100	g	1
S-JL-13	2	3	water	——	water	100	g	1
S-JL-14	2	1	rice	boil	porridge	300	g	1
S-JL-14	2	2	rice	boil	sweet potato rice	300	g	1
S-JL-14	2	2	sweet potato	boil	sweet potato rice	50	g	1
S-JL-14	2	2	garlic sprout	fry	double cooked pork slices	50	g	1
S-JL-14	2	2	pork	fry	double cooked pork slices	100	g	1
S-JL-14	2	2	sweet potato powder	fry	double cooked pork slices	20	g	1
S-JL-14	2	3	noodle	boil		200	g	1
S-JL-14	2	3	water	——	water	150	ml	1
S-JL-14	2	1	rice	boil	porridge	300	g	1
S-JL-14	2	2	rice	boil	sweet potato rice	300	g	1
S-JL-14	2	2	sweet potato	boil	sweet potato rice	50	g	1
S-JL-14	2	2	garlic sprout	fry	double cooked pork slices	50	g	1
S-JL-14	2	2	pork	fry	double cooked pork slices	100	g	1
S-JL-14	2	2	sweet potato powder	fry	double cooked pork slices	20	g	1
S-JL-14	2	3	rice	boil	sweet potato porridge	200	g	1
S-JL-14	2	3	sweet potato	boil	sweet potato porridge	50	g	1
S-JL-14	2	3	spinach	fry	spinach	100	g	1
S-JL-14	2	3	water	——	water	200	ml	1
S-JL-14	2	1	——	——	——	——
S-JL-14	2	2	rice	boil	sweet potato rice	100	g	1
S-JL-14	2	2	sweet potato	boil	sweet potato rice	200	g	1
S-JL-14	2	2	edible rape	fry		250	g	1
S-JL-14	2	2	garlic sprout	fry	double cooked pork slices	25	g	1
S-JL-14	2	2	pork	fry	double cooked pork slices	50	g	1
S-JL-14	2	2	sweet potato powder	fry	double cooked pork slices	50	g	1
S-JL-14	2	3	rice	boil	sweet potato porridge	100	g	1
S-JL-14	2	3	sweet potato	boil	sweet potato porridge	50	g	1
S-JL-14	2	3	edible rape	fry		250	g	1
S-JL-14	2	3	garlic sprout	fry	double cooked pork slices	10	g	1
S-JL-14	2	3	pork	fry	double cooked pork slices	50	g	1
S-JL-14	2	3	sweet potato powder	fry	double cooked pork slices	200	g	1
S-JL-15	2	1	rice	boil	porridge	50	g	1
S-JL-15	2	1	water	——		300	ml	1
S-JL-15	2	2	rice	boil	rice	50	g	1
S-JL-15	2	2	asparagus lettuce	fry	fried meat	50	g	1
S-JL-15	2	2	pork	fry	fried meat	100	g	1
S-JL-15	2	2	water	——		500	ml	1
S-JL-15	2	3	noodle	boil		100	g	1
S-JL-15	2	3	pea seedlings	boil		20	g	1
S-JL-15	2	3	water	——	water	300	ml	1
S-JL-15	2	1	egg			60
S-JL-15	2	1	water	——	water	200	ml	1
S-JL-15	2	2	rice	boil	rice	50	g	1
S-JL-15	2	2	celery	fry	fried celery and meat	50	g	1
S-JL-15	2	2	pork	fry	fried meat	100	g	1
S-JL-15	2	2	garlic sprout	fry	fried meat	50	g	1
S-JL-15	2	2	liquor			100	g	1
S-JL-15	2	3	noodle	boil		50	g	1
S-JL-15	2	3	water	——	water	300	ml	1
S-JL-15	2	1	——	——	——	——
S-JL-15	2	2	rice	boil	rice	100	g	1
S-JL-15	2	2	asparagus lettuce	fry	fried asparagus lettuce and meat	250	g	1
S-JL-15	2	2	pork	fry	fried asparagus lettuce and meat	100	g	1
S-JL-15	2	3	noodle	boil		100	g	1
S-JL-15	2	3	pea seedlings	boil		150	g	1
S-JL-16	2	1	soybean milk			200	g	2
S-JL-16	2	1	deep-fried dough stick	fry		200	g	2
S-JL-16	2	1	water	——	water	150	ml	1
S-JL-16	2	2	rice	boil	rice	100	g	1
S-JL-16	2	2	agaric	fry	fried meat	50	g	1
S-JL-16	2	2	pork	fry	fried meat	100	g	1
S-JL-16	2	2	water	——	water	150	ml	1
S-JL-16	2	3	sweet potato	boil	sweet potato porridge	50	g	1
S-JL-16	2	3	rice	boil	sweet potato porridge	200	g	1
S-JL-16	2	3	chocho	stew	stew meat	50	g	1
S-JL-16	2	3	pork	stew	stew meat	100	g	1
S-JL-16	2	1	noodle	boil		200	g	1
S-JL-16	2	1	cabbage	boil		20	g	1
S-JL-16	2	1	water	——	water	150	ml	1
S-JL-16	2	2	sweet potato	boil	sweet potato porridge	50	g	1
S-JL-16	2	2	rice	boil	sweet potato porridge	300	g	1
S-JL-16	2	2	celery	fry	fried celery and meat	50	g	1
S-JL-16	2	2	pork	fry	fried meat	100	g	1
S-JL-16	2	2	water	——	water	150	ml	1
S-JL-16	2	3	rice	boil	rice	200	g	1
S-JL-16	2	3	celery	fry	fried celery and meat	50	g	1
S-JL-16	2	3	pork	fry	fried meat	100	g	1
S-JL-16	2	3	water	——	water	200	ml	1
S-JL-16	2	1	soybean milk			150	g	1
S-JL-16	2	1	pork	steam	stuffed bun	30	g	1
S-JL-16	2	1	flour	steam	stuffed bun	100	g	1
S-JL-16	2	1	water	——	water	150	ml	1
S-JL-16	2	2	rice	boil	rice	100	g	1
S-JL-16	2	2	cabbage	fry	fried green vegetable and meat	150	g	1
S-JL-16	2	2	pork	fry	fried meat	150	g	1
S-JL-16	2	2	chicken	pickle	pickle	50	g	1
S-JL-16	2	2	water	——	water	150	ml	1
S-JL-16	2	3	radish	stew	stewed meat	200	g	1
S-JL-16	2	3	pork	stew	stewed meat	100	g	1
S-JL-16	2	3	sausage	boil		100	g	1
S-JL-16	2	3	rice	boil	rice	100	g	1
S-JL-16	2	3	water	——	water	300	ml	1
S-JL-17	2	1	noodle	boil		100	g	1
S-JL-17	2	1	pea seedlings	boil		20	g	1
S-JL-17	2	2	pork	fry	double cooked pork slices	200	g	1
S-JL-17	2	2	garlic sprout	fry	double cooked pork slices	50	g	1
S-JL-17	2	2	rice	boil	rice	200	g	1
S-JL-17	2	2	liquor			50	g	1
S-JL-17	2	3	rice	boil	rice	200	g	1
S-JL-17	2	3	carrot	stew	carrot and meat stew	50	g	1
S-JL-17	2	3	spareribs	stew	carrot and meat stew	100	g	1
S-JL-17	2	3	cabbage	fry	cabbage	100	g	1
S-JL-17	2	3	water	——	tea	300	ml	1
S-JL-17	2	1	rice	boil	rice	100	g	1
S-JL-17	2	1	cowpea	pickle	pickles	10	g	1
S-JL-17	2	1	water	——	tea	300	ml	1
S-JL-17	2	2	rice	boil	rice	200	g	1
S-JL-17	2	2	sausage			50	g	1
S-JL-17	2	2	pig trotter			200	g	1
S-JL-17	2	2	liquor			50	g	1
S-JL-17	2	3	rice	boil	rice	200	g	1
S-JL-17	2	3	celery	fry	fried celery and meat	50	g	1
S-JL-17	2	3	pork	fry	fried meat	100	g	1
S-JL-17	2	3	water	——	tea	300	ml	1
S-JL-17	2	1	mutton		mutton soup	250	g	1
S-JL-17	2	1	water		mutton soup	250	g	1
S-JL-17	2	1	rice	boil	rice	100	g	1
S-JL-17	2	1	liquor			50	g	1
S-JL-17	2	2	mutton		mutton soup	250	g	1
S-JL-17	2	2	water		mutton soup	250	g	1
S-JL-17	2	2	rice	boil	rice	100	g	1
S-JL-17	2	2	liquor			50	g	1
S-JL-17	2	3	rice	boil	rice	100	g	1
S-JL-17	2	3	cauliflower	fry	fried meat	150	g	1
S-JL-17	2	3	pork	fry	fried meat	100	g	1
S-JL-17	2	3	liquor			50	g	1
S-JL-18	2	1	water	——	water	300	ml	1
S-JL-18	2	2	rice	boil	rice	100	g	2
S-JL-18	2	2	mushroom		stewe chicken	20	g	2
S-JL-18	2	2	chicken		stewe chicken	50	g	2
S-JL-18	2	2	hotbed chives	fry	fried meat	20	g	2
S-JL-18	2	2	pea	fry	fried meat	10	g	2
S-JL-18	2	2	pork	fry	fried meat	30	g	2
S-JL-18	2	2	pig trotter			50	g	2
S-JL-18	2	2	water	——	营养快线	200	ml	2
S-JL-18	2	3	rice	boil	rice	100	g	2
S-JL-18	2	3	mushroom		stewe chicken	20	g	2
S-JL-18	2	3	chicken		stewe chicken	50	g	2
S-JL-18	2	3	hotbed chives	fry	fried meat	20	g	2
S-JL-18	2	3	pea	fry	fried meat	10	g	2
S-JL-18	2	3	pork	fry	fried meat	30	g	2
S-JL-18	2	3	pig trotter			50	g	2
S-JL-18	2	3	water	——	营养快线	200	ml	2
S-JL-18	2	1	rice	boil	porridge	200	g	1
S-JL-18	2	1	potato	fry	shredded potatoes	50	g	1
S-JL-18	2	2	rice	boil	rice	200	g	1
S-JL-18	2	2	potato	fry	shredded potatoes	100	g	1
S-JL-18	2	2	water	——	water	100	ml	1
S-JL-18	2	3	sweet potato	boil	sweet potato porridge	500	g	1
S-JL-18	2	3	rice	boil	sweet potato porridge	200	g	1
S-JL-18	2	3	cauliflower	fry	fried cauliflower	100	g	1
S-JL-18	2	3	water	——	water	300	ml	1
S-JL-18	2	1	——	——	——	——
S-JL-18	2	2	rice	boil	rice	200	g	1
S-JL-18	2	2	garlic sprout	fry	double cooked pork slices	50	g	1
S-JL-18	2	2	pork	fry	double cooked pork slices	100	g	1
S-JL-18	2	2	water	——	water	200	ml	1
S-JL-18	2	3	rice	boil	rice	200	g	1
S-JL-18	2	3	potato	fry	shredded potatoes	100	g	1
S-JL-18	2	3	water	——	water	200	ml	1
S-JL-19	2	1	sweet potato	boil	sweet potato porridge	50	g	1
S-JL-19	2	1	rice	boil	sweet potato porridge	100	g	1
S-JL-19	2	1	cowpea	pickle	pickles	5	g	1
S-JL-19	2	2	asparagus lettuce	fry	fried meat	500	g	1
S-JL-19	2	2	pork	fry	fried meat	100	g	1
S-JL-19	2	2	rice	boil	rice	100	g	1
S-JL-19	2	3	cabbage	boil	noodle	250	g	1
S-JL-19	2	3	noodle	boil	noodle	50	g	1
S-JL-19	2	1	sweet potato	boil	sweet potato porridge	50	g	1
S-JL-19	2	1	rice	boil	sweet potato porridge	100	g	1
S-JL-19	2	1	cowpea	pickle	pickles	50	g	1
S-JL-19	2	2	pumpkin	boil	pumpkin rice	100	g	1
S-JL-19	2	2	rice	boil	pumpkin rice	150	g	1
S-JL-19	2	2	radish	fry	fried meat and turnip	100	g	1
S-JL-19	2	2	pork	fry	fried meat and turnip	50	g	1
S-JL-19	2	3	noodle	boil		100	g	1
S-JL-19	2	3	pea seedlings	boil		50	g	1
S-JL-19	2	1	——	——	——	——
S-JL-19	2	2	rice	boil	rice	100	g	1
S-JL-19	2	2	pork	fry	fried meat	50	g	1
S-JL-19	2	2	green pepper	fry	fried meat	100	g	1
S-JL-19	2	3	pork	cold	cold meat	50	g	1
S-JL-19	2	3	rice	boil	rice	100	g	1
S-JL-20	2	1	sweet potato	boil	sweet potato porridge	50	g	1
S-JL-20	2	1	rice	boil	sweet potato porridge	100	g	1
S-JL-20	2	2	cabbage	pickle	pickles	10	g	1
S-JL-20	2	2	pumpkin	steam	pumpkin rice	100	g	1
S-JL-20	2	2	rice	steam	pumpkin rice	100	g	1
S-JL-20	2	2	cabbage	fry	fried meat	50	g	1
S-JL-20	2	2	pork	fry	fried meat	50	g	1
S-JL-20	2	3	cabbage	boil	noodle	100	g	1
S-JL-20	2	3	noodle	boil	noodle	100	g	1
S-JL-20	2	1	sweet potato	boil	sweet potato porridge	100	g	1
S-JL-20	2	1	rice	boil	sweet potato porridge	100	g	1
S-JL-20	2	2	pumpkin	steam	pumpkin rice	125	g	1
S-JL-20	2	2	rice	steam	pumpkin rice	125	g	1
S-JL-20	2	2	carrot	fry	fried carrot and pork	100	g	1
S-JL-20	2	2	pork	fry	fried carrot and pork	100	g	1
S-JL-20	2	3	cabbage	boil	noodle	100	g	1
S-JL-20	2	3	noodle	boil	noodle	100	g	1
S-JL-20	2	1	noodles			100	g	1
S-JL-20	2	2	rice	steam	rice	100	g	1
S-JL-20	2	2	celery	fry	fried celery and meat	200	g	1
S-JL-20	2	2	pork	fry	fried celery and meat	100	g	1
S-JL-20	2	3	sweet potato	boil	sweet potato porridge	100	g	1
S-JL-20	2	3	rice	boil	sweet potato porridge	100	g	1
S-JL-20	2	3	celery	fry	fried celery and meat	200	g	1
S-JL-20	2	3	pork	fry	fried celery and meat	150	g	1
S-JL-21	2	1	rice	steam	rice	100	g	1
S-JL-21	2	1	celery	fry	fried celery and meat	100	g	1
S-JL-21	2	1	pork	fry	fried celery and meat	200	g	1
S-JL-21	2	2	pork	fry	fried meat	50	g	1
S-JL-21	2	2	hotbed chives	fry	fried meat	50	g	1
S-JL-21	2	2	chicken	cold	cold chicken	200	g	1
S-JL-21	2	2	mutton	boil	mutton soup	250	g	1
S-JL-21	2	2	water	boil	mutton soup	250	ml	1
S-JL-21	2	2	rice	boil	rice	100	g	1
S-JL-21	2	2	liquor			350	ml	1
S-JL-21	2	3	rice	boil	rice	100	g	1
S-JL-21	2	3	liquor			350	ml	1
S-JL-21	2	3	radish	stew	stew meat and turnip	150	g	1
S-JL-21	2	3	pork	stew	stew meat and turnip	150	g	1
S-JL-21	2	1	rice	boil	rice	100	g	1
S-JL-21	2	1	pork	fry	fried meat	100	g	1
S-JL-21	2	1	hotbed chives	fry	fried meat	100	g	1
S-JL-21	2	2	rice	boil	rice	200	g	1
S-JL-21	2	2	mutton	boil	mutton soup	150	g	1
S-JL-21	2	2	water	boil	mutton soup	250	ml	1
S-JL-21	2	2	liquor			100	ml	1
S-JL-21	2	3	rice	boil	rice	200	g	1
S-JL-21	2	3	edible rape			100	g	1
S-JL-21	2	3	pig trotter	boil	stewed pig trotter	250	g	1
S-JL-21	2	3	water	boil	stewed pig trotter	250	ml	1
S-JL-21	2	1	——	——	——	——
S-JL-21	2	2	rice	boil	rice	150	g	1
S-JL-21	2	2	garlic sprout	fry	fried meat	100	g	1
S-JL-21	2	2	pork	fry	fried meat	150	g	1
S-JL-21	2	2	water	——	water	250	ml	1
S-JL-21	2	3	pea seedlings	boil		150	g	1
S-JL-21	2	3	noodle	boil		200	g	1
S-JL-21	2	3	water	——	water	250	ml	1
S-JL-22	2	1	noodle	boil		100	g	1
S-JL-22	2	2	rice	boil	rice	200	g	1
S-JL-22	2	2	garlic sprout	fry	fried meat	100	g	1
S-JL-22	2	2	pork	fry	fried meat	100	g	1
S-JL-22	2	3	rice	boil	rice	100	g	1
S-JL-22	2	3	celery	fry	fried celery and meat	100	g	1
S-JL-22	2	3	pork	fry	fried celery and meat	100	g	1
S-JL-22	2	1	noodle	boil		100	g	1
S-JL-22	2	2	dumplings	boil	dumplings	250	g	1
S-JL-22	2	3	rice	boil	rice	100	g	1
S-JL-22	2	3	asparagus lettuce	fry	fried meat	100	g	1
S-JL-22	2	3	pork	fry	fried meat	50	g	1
S-JL-22	2	1	——	——	——	——
S-JL-22	2	2	rice	boil	rice	100	g	1
S-JL-22	2	2	garlic sprout	fry	fried meat	50	g	1
S-JL-22	2	2	pork	fry	fried meat	100	g	1
S-JL-22	2	3	rice	boil	rice	100	g	1
S-JL-22	2	3	celery	fry	fried celery and meat	100	g	1
S-JL-22	2	3	pork	fry	fried celery and meat	100	g	1
S-JL-23	2	1	sweet potato	boil	sweet potato porridge	100	g	1
S-JL-23	2	1	rice	boil	sweet potato porridge	50	g	1
S-JL-23	2	1	pickles			30	g	1
S-JL-23	2	2	sausage			50	g	1
S-JL-23	2	2	preserved meat			15	g	1
S-JL-23	2	2	duck	fry	spiced crispy duck	100	g	1
S-JL-23	2	2	chicken			15	g	1
S-JL-23	2	2	pimento			100	g	1
S-JL-23	2	2	celery			20	g	1
S-JL-23	2	2	rice			100	g	1
S-JL-23	2	2	liquor			100	g	1
S-JL-23	2	3	sweet potato	boil	sweet potato porridge	50	g	1
S-JL-23	2	3	rice	boil	sweet potato porridge	25	g	1
S-JL-23	2	3	ginger	pickle	pickles	50	g	1
S-JL-23	2	3	sausage			50	g	1
S-JL-23	2	3	peanut	boil	boiled peanut	100	g	1
S-JL-23	2	3	liquor			450	ml	1
S-JL-23	2	1	sweet potato	boil	sweet potato porridge	50	g	1
S-JL-23	2	1	rice	boil	sweet potato porridge	50	g	1
S-JL-23	2	1	pickles			30	g	1
S-JL-23	2	2	fish	boil	fish soup	100	g	1
S-JL-23	2	2	water	boil	fish soup	750	ml	1
S-JL-23	2	2	liquor			50	g	1
S-JL-23	2	2	chicken			25	g	1
S-JL-23	2	2	sweet potato powder	fry	fried pork with salted pepper	100	g	1
S-JL-23	2	2	pork	fry	fried pork with salted pepper	75	g	1
S-JL-23	2	2	garlic sprout	fry	fried meat	100	g	1
S-JL-23	2	2	rice	boil	rice	150	g	1
S-JL-23	2	3	sweet potato	boil	sweet potato porridge	100	g	1
S-JL-23	2	3	rice	boil	sweet potato porridge	100	g	1
S-JL-23	2	3	pickles			30	g	1
S-JL-23	2	1	cabbage	boil	noodle	10	g	1
S-JL-23	2	1	noodle	boil	noodle	150	g	1
S-JL-23	2	2	rice	boil	rice	150	g	1
S-JL-23	2	2	fish	fry	fish	250	g	1
S-JL-23	2	2	preserved meat			100	g	1
S-JL-23	2	2	water	——	water	1500	ml	1
S-JL-23	2	3	sweet potato	boil	sweet potato porridge	100	g	1
S-JL-23	2	3	rice	boil	sweet potato porridge	50	g	1
S-JL-23	2	3	chicken	pickle	pickle	15	g	1
S-JL-23	2	3	pickles			25	g	1
S-JL-23	2	3	water	——	water	500	ml	1
S-JL-24	2	1	rice	boil	porridge	200	g	1
S-JL-24	2	1	cowpea			20	g	1
S-JL-24	2	2	rice	boil	rice	300	g	1
S-JL-24	2	2	fish			500	g	1
S-JL-24	2	2	water	——	water	150	ml	1
S-JL-24	2	3	rice	boil	rice	200	g	1
S-JL-24	2	3	vermicelli	fry	fried meat	50	g	1
S-JL-24	2	3	pork	fry	fried meat	100	g	1
S-JL-24	2	1	rice	boil	porridge	300	g	1
S-JL-24	2	1	cowpea			50	g	1
S-JL-24	2	1	water	——	water	500	ml	1
S-JL-24	2	2	rice	boil	rice	200	g	2
S-JL-24	2	2	pork			50	g	2
S-JL-24	2	2	garlic sprout	fry	fried meat	50	g	2
S-JL-24	2	2	pork	fry	fried meat	100	g	2
S-JL-24	2	2	peanut			50	g	2
S-JL-24	2	2	liquor			150	g	2
S-JL-24	2	3	rice	boil	porridge	200	g	1
S-JL-24	2	3	fish			50	g	1
S-JL-24	2	3	water	——	water	200	ml	1
S-JL-24	2	1	——	——	——	——
S-JL-24	2	2	rice	boil	rice	200	g	2
S-JL-24	2	2	garlic sprout	fry	fried meat	50	g	2
S-JL-24	2	2	pork	fry	fried meat	100	g	2
S-JL-24	2	2	peanut			50	g	2
S-JL-24	2	2	liquor			100	g	2
S-JL-24	2	3	rice	boil	rice	200	g	1
S-JL-24	2	3	asparagus lettuce	fry	fried meat	50	g	1
S-JL-24	2	3	pork	fry	fried meat	100	g	1
S-JL-24	2	3	liquor			200	g	1
S-JL-25	2	1	rice	boil	rice	100	g	1
S-JL-25	2	1	water	stew	bone soup	300	ml	1
S-JL-25	2	1	pork	stew	bone soup	50	g	1
S-JL-25	2	2	flour			100	g	1
S-JL-25	2	3	sweet potato	boil	sweet potato porridge	250	g	1
S-JL-25	2	3	rice	boil	sweet potato porridge	100	g	1
S-JL-25	2	1	rice	boil	rice	100	g	1
S-JL-25	2	1	water	stew	bone soup	250	ml	1
S-JL-25	2	1	pork	stew	bone soup	50	g	1
S-JL-25	2	1
S-JL-25	2	2	flour			100	g	1
S-JL-25	2	3	rice	boil	rice	200	g	1
S-JL-25	2	3	asparagus lettuce	fry	fried asparagus lettuce and agaric	200	g	1
S-JL-25	2	3	agaric	fry	fried asparagus lettuce and agaric	25	g	1
S-JL-25	2	1	——	——	——	——
S-JL-25	2	2	rice	boil	rice	200	g	1
S-JL-25	2	2	asparagus lettuce	fry	fried asparagus lettuce	100	g	1
S-JL-25	2	2	water	——		300	ml	1
S-JL-25	2	3	rice	boil	rice	200	g	1
S-JL-25	2	3	celery	fry	celery	100	g	1
S-JL-25	2	3	water	——		200	ml	1
S-JL-26	2	1	sweet potato	boil	sweet potato porridge	30	g	1
S-JL-26	2	1	rice	boil	sweet potato porridge	100	g	1
S-JL-26	2	1	radish		pickles	20	g	1
S-JL-26	2	1	water	——		150	ml	1
S-JL-26	2	2	chicken	cold	cold chicken	100	g	2
S-JL-26	2	2	pork	cold	cold meat	20	g	2
S-JL-26	2	2	pig's large intestines			20	g	2
S-JL-26	2	2	pig trotter			50	g	2
S-JL-26	2	2	tremella	boil	vegetable soup	10	g	2
S-JL-26	2	2	water	boil	vegetable soup	200	ml	2
S-JL-26	2	2	water	——		100	ml	2
S-JL-26	2	3	chicken	cold	cold chicken	100	g	2
S-JL-26	2	3	pork	cold	cold meat	20	g	2
S-JL-26	2	3	pig's large intestines			20	g	2
S-JL-26	2	3	pig trotter			50	g	2
S-JL-26	2	3	tremella	boil	vegetable soup	10	g	2
S-JL-26	2	3	water	boil	vegetable soup	200	ml	2
S-JL-26	2	3	water	——		100	ml	2
S-JL-26	2	1	rice	boil	porridge	150	g	1
S-JL-26	2	1	rice	boil	rice	50	g	1
S-JL-26	2	1	pickles		pickles	20	g	1
S-JL-26	2	1	water	——		150	ml	1
S-JL-26	2	2	rice	boil	rice	250	g	1
S-JL-26	2	2	houttuynia cordata	cold	cold houttuynia cordata	25	g	1
S-JL-26	2	2	agaric	fry	fried meat	10	g	1
S-JL-26	2	2	pork	fry	fried meat	25	g	1
S-JL-26	2	2	asparagus lettuce	fry	fried meat	50	g	1
S-JL-26	2	2	water	——		150	ml	1
S-JL-26	2	3	rice	boil	porridge	100	g	1
S-JL-26	2	3	garlic sprout	fry	fried vegetables	20	g	1
S-JL-26	2	3	mushroom	fry	fried vegetables	20	g	1
S-JL-26	2	3	pea	fry	fried vegetables	20	g	1
S-JL-26	2	3	pork	fry	fried vegetables	100	g	1
S-JL-26	2	3	water	——		75	ml	1
S-JL-26	2	1	stuffed bun		stuffed bun with vegetable inside	150
S-JL-26	2	2	rice	boil	rice	150	g	1
S-JL-26	2	2	garlic sprout	fry	fried vegetables	20	g	1
S-JL-26	2	2	mushroom	fry	fried vegetables	20	g	1
S-JL-26	2	2	pea	fry	fried vegetables	20	g	1
S-JL-26	2	2	pork	fry	fried vegetables	100	g	1
S-JL-26	2	3	noodle	boil		150	g	1
S-JL-26	2	3	pea			50	g	1
S-JL-27	2	1	pumpkin	fry	fried pumpkin	100	g	2
S-JL-27	2	1	rice	boil	rice	50	g	2
S-JL-27	2	2	rice	boil	rice	100	g	2
S-JL-27	2	2	chicken	cold	cold chicken	100	g	2
S-JL-27	2	2	pork	cold	cold meat	50	g	2
S-JL-27	2	2	bamboo shoots	fry	fried bamboo shoots	100	g	2
S-JL-27	2	3	rice	boil	rice	100	g	2
S-JL-27	2	3	chicken	cold	cold chicken	100	g	2
S-JL-27	2	3	pork	cold	cold meat	50	g	2
S-JL-27	2	3	bamboo shoots	fry	fried bamboo shoots	100	g	2
S-JL-27	2	1	rice	boil	rice	100	g	1
S-JL-27	2	1	chicken	cold	cold chicken	100	g	1
S-JL-27	2	1	pork	cold	cold meat	50	g	1
S-JL-27	2	1	bamboo shoots	fry	fried bamboo shoots	100	g	1
S-JL-27	2	2	rice	boil	rice	100	g	1
S-JL-27	2	2	chicken	cold	cold chicken	100	g	1
S-JL-27	2	2	pork	cold	cold meat	50	g	1
S-JL-27	2	2	bamboo shoots	fry	fried bamboo shoots	100	g	1
S-JL-27	2	3	noodle	boil		100	g	1
S-JL-27	2	1	——	——	——	——
S-JL-27	2	2	rice	boil	rice	150	g	1
S-JL-27	2	2	celery	fry	fried celery and meat	50	g	1
S-JL-27	2	2	pork	fry	fried celery and meat	50	g	1
S-JL-27	2	2	water	boil	rice soup	150	ml	1
S-JL-27	2	3	noodle	boil		100	g	1
S-JL-27	2	3	edible rape	boil		50	g	1
S-JL-28	2	1	noodle	boil		150	g	1
S-JL-28	2	1	water	——		400	ml	1
S-JL-28	2	2	rice	boil	rice	50	g	2
S-JL-28	2	2	chicken	cold	cold chicken	100	g	2
S-JL-28	2	2	pork	cold	cold meat	200	g	2
S-JL-28	2	3	rice	boil	rice	50	g	2
S-JL-28	2	3	chicken	cold	cold chicken	100	g	2
S-JL-28	2	3	pork	cold	cold meat	200	g	2
S-JL-28	2	3	water	——		200	ml	1
S-JL-28	2	1	noodle	boil		150	g	1
S-JL-28	2	1	water	——		200	ml	1
S-JL-28	2	2	cabbage	fry		200	g	4
S-JL-28	2	2	pork	fry		100	g	4
S-JL-28	2	2	rice	boil	rice	150	g	4
S-JL-28	2	2	water	——		200	ml	4
S-JL-28	2	3	water	boil	porridge	300	ml	1
S-JL-28	2	3	rice	boil	porridge	50	g	1
S-JL-28	2	3	edible rape	fry	fried edible rape	200	g	1
S-JL-28	2	1	noodle	boil		100	g	1
S-JL-28	2	1	cabbage	boil		5	g	1
S-JL-28	2	2	rice	boil	rice	150	g	1
S-JL-28	2	2	celery	fry	fried celery and meat	100	g	1
S-JL-28	2	2	pork	fry	fried celery and meat	100	g	1
S-JL-28	2	3	noodle	boil		200	g	1
S-JL-28	2	3	pea seedlings	boil		100	g	1
S-JL-29	2	1	noodle	boil		100	g	2
S-JL-29	2	1	stuffed bun			250	g	2
S-JL-29	2	2	pork	fry	pork	250	g	2
S-JL-29	2	2	chicken	cold	cold chicken	100	g	2
S-JL-29	2	2	rice	boil	rice	100	g	2
S-JL-29	2	2	water	——		200	ml	2
S-JL-29	2	3	pork	fry	pork	250	g	2
S-JL-29	2	3	chicken	cold	cold chicken	100	g	2
S-JL-29	2	3	rice	boil	rice	100	g	2
S-JL-29	2	3	water	——		200	ml	2
S-JL-29	2	1	noodle	boil		100	g	1
S-JL-29	2	1	water	——		100	ml	1
S-JL-29	2	2	noodle	boil		100	g	1
S-JL-29	2	2	sweet dumpling	boil		100	g	1
S-JL-29	2	2	water	——		100	ml	1
S-JL-29	2	3	noodle	boil		100	g	1
S-JL-29	2	1	noodle	boil		150	g	1
S-JL-29	2	1	cabbage	boil		10	g	1
S-JL-29	2	2	rice	boil	rice	100	g	1
S-JL-29	2	2	garlic sprout	fry	fried meat	50	g	1
S-JL-29	2	2	pork	fry	fried meat	100	g	1
S-JL-29	2	2	liquor			100	g	1
S-JL-29	2	3	pork	boil	noodles	50	g	1
S-JL-29	2	3	noodle	boil	noodles	150	g	1
S-JL-29	2	3	liquor			100	g	1
S-JL-30	2	1	rice	boil	porridge	300	g	1
S-JL-30	2	1	cowpea			30	g	1
S-JL-30	2	1	water	——		300	ml	1
S-JL-30	2	2	rice	boil	rice	200	g	1
S-JL-30	2	2	fish			500	g	1
S-JL-30	2	2	water	——		300	ml	1
S-JL-30	2	3	rice	boil	porridge	200	g	1
S-JL-30	2	3	fish			50	g	1
S-JL-30	2	3	water	——		200	ml	1
S-JL-30	2	1	rice	boil	porridge	200	g	1
S-JL-30	2	1	cowpea			20	g	1
S-JL-30	2	2	rice	boil	rice	200	g	1
S-JL-30	2	2	vermicelli	fry	fried meat	50	g	1
S-JL-30	2	2	pork	fry	fried meat	100	g	1
S-JL-30	2	3	rice	boil	rice	200	g	1
S-JL-30	2	3	vermicelli	fry	fried meat	50	g	1
S-JL-30	2	3	pork	fry	fried meat	100	g	1
S-JL-30	2	1	——	——	——	——
S-JL-30	2	2	mutton			250	g	5
S-JL-30	2	2	rice	boil	rice	100	g	5
S-JL-30	2	2	water	——		200	ml	5
S-JL-30	2	3	rice	boil	rice	100	g	1
S-JL-30	2	3	asparagus lettuce	fry	fried meat	50	g	1
S-JL-30	2	3	pork	fry	fried meat	100	g	1
S-JL-30	2	3	water	——		300	ml	1

## Sheet: S-SZ
Sample Person ID	Time	Occasion	Food materials	Cooking methods	Food items	Intake	Unit	Source of food
S-SZ-01	2	1	rice	boil	rice soup	100	g	1
S-SZ-01	2	1	cabbage mustard	fry	fried cabbage mustard	100	g	1
S-SZ-01	2	1	water	boil	water	200	ml	1
S-SZ-01	2	2	rice	boil	rice	100	g	1
S-SZ-01	2	2	mushroom	fry	fried meat	100	g	1
S-SZ-01	2	2	pork	fry	fried meat	50	g	1
S-SZ-01	2	2	water	boil	water	100	ml	1
S-SZ-01	2	3	flour	boil	noodle	100	g	1
S-SZ-01	2	3	spinach	fry	spinach	50	g	1
S-SZ-01	2	3	water	boil	water	200	ml	1
S-SZ-01	2	1	rice	boil	rice soup	100	g	1
S-SZ-01	2	1	water	boil	water	200	ml	1
S-SZ-01	2	2	rice	boil	rice soup	100	g	1
S-SZ-01	2	2	mushroom	fry	fried meat	100	g	1
S-SZ-01	2	2	pork	fry	fried meat	50	g	1
S-SZ-01	2	2	water	boil	water	100	ml	1
S-SZ-01	2	3	flour	boil	noodle	100	g	1
S-SZ-01	2	3	spinach	fry	spinach	50	g	1
S-SZ-01	2	3	water	boil	water	200	ml	1
S-SZ-01	2	1	flour	boil	noodle	100	g	1
S-SZ-01	2	2	rice	boil	rice	100	g	1
S-SZ-01	2	2	celery	fry	fried celery and meat	150	g	1
S-SZ-01	2	2	pork	fry	fried celery and meat	100	g	1
S-SZ-01	2	2	water	boil	water	500	ml	1
S-SZ-01	2	3	flour	boil	noodle	150	g	1
S-SZ-01	2	3	spinach	fry	spinach	100	g	1
S-SZ-01	2	3	water	boil	water	400	ml	1
S-SZ-02	2	1	rice	boil	porridge	100	g	1
S-SZ-02	2	1	tofu	stew	stew tofu	50	g	1
S-SZ-02	2	2	rice	boil	porridge	100	g	1
S-SZ-02	2	2	asparagus lettuce	fry	fried meat	100	g	1
S-SZ-02	2	2	pork	fry	fried meat	50	g	1
S-SZ-02	2	3	flour	boil	noodle	100	g	1
S-SZ-02	2	3	pea seedlings	fry	pea seedlings	50	g	1
S-SZ-02	2	1	flour	boil	wonton	100	g	1
S-SZ-02	2	1	pork	boil	wonton	50	g	1
S-SZ-02	2	2	rice	boil	porridge	100	g	1
S-SZ-02	2	2	corn powder	boil	porridge	50	g	1
S-SZ-02	2	2	asparagus lettuce	fry	fried meat	100	g	1
S-SZ-02	2	2	pork	fry	fried meat	50	g	1
S-SZ-02	2	3	flour	boil	noodle	100	g	1
S-SZ-02	2	3	pea seedlings	fry	pea seedlings	50	g	1
S-SZ-02	2	1	pork	steam	stuffed bun with meat inside	20	g	2
S-SZ-02	2	1	flour	steam	stuffed bun with meat inside	80	g	2
S-SZ-02	2	1	rice	boil	porridge	50	g	2
S-SZ-02	2	2	rice	boil	rice	150	g	1
S-SZ-02	2	2	asparagus lettuce	fry	fried asparagus lettuce	150	g	1
S-SZ-02	2	3	flour	boil	noodle	150	g	1
S-SZ-02	2	3	pea seedlings	fry	pea seedlings	50	g	1
S-SZ-03	2	1	rice	boil	porridge	50	g	1
S-SZ-03	2	1	tofu	stew	stew tofu	50	g	1
S-SZ-03	2	2	rice	boil	porridge	50	g	1
S-SZ-03	2	2	asparagus lettuce	fry	fried meat	100	g	1
S-SZ-03	2	2	pork	fry	fried meat	50	g	1
S-SZ-03	2	3	flour	boil	noodle	100	g	1
S-SZ-03	2	3	pea seedlings	fry	pea seedlings	50	g	1
S-SZ-03	2	1	flour	boil	wonton	100	g	1
S-SZ-03	2	1	pork	boil	wonton	50	g	1
S-SZ-03	2	2	rice	boil	porridge	100	g	1
S-SZ-03	2	2	corn powder	boil	porridge	50	g	1
S-SZ-03	2	2	asparagus lettuce	fry	fried meat	100	g	1
S-SZ-03	2	2	pork	fry	fried meat	50	g	1
S-SZ-03	2	3	flour	boil	noodle	100	g	1
S-SZ-03	2	3	pea seedlings	fry	pea seedlings	50	g	1
S-SZ-03	2	1	flour	boil	wonton	100	g	1
S-SZ-03	2	1	pork	boil	wonton	50	g	1
S-SZ-03	2	2	rice	boil	porridge	100	g	1
S-SZ-03	2	2	corn powder	boil	porridge	50	g	1
S-SZ-03	2	2	asparagus lettuce	fry	fried meat	100	g	1
S-SZ-03	2	2	pork	fry	fried meat	50	g	1
S-SZ-03	2	3	flour	boil	noodle	100	g	1
S-SZ-03	2	3	pea seedlings	fry	pea seedlings	50	g	1
S-SZ-04	2	1	rice	boil	sweet potato porridge	50	g	1
S-SZ-04	2	1	sweet potato	boil	sweet potato porridge	100	g	1
S-SZ-04	2	1	cabbage	fry	cabbage	100	g	1
S-SZ-04	2	1	water	boil	water	100	ml	1
S-SZ-04	2	2	rice	boil	porridge	50	g	1
S-SZ-04	2	2	pork	fry	sausage	50	g	1
S-SZ-04	2	3	rice	boil	rice	100	g	1
S-SZ-04	2	3	pork	fry	sausage	50	g	1
S-SZ-04	2	1	rice	boil	sweet potato porridge	50	g	1
S-SZ-04	2	1	sweet potato	boil	sweet potato porridge	100	ml	1
S-SZ-04	2	1	cabbage	fry	cabbage	100	g	1
S-SZ-04	2	2	fragrant-flowered garlic	fry	fragrant-flowered garlic	100	g	1
S-SZ-04	2	2	flour	fry	noodle	100	g	1
S-SZ-04	2	3	rice	boil	rice soup	50	g	1
S-SZ-04	2	3	radish	fry	radish	150	g	1
S-SZ-04	2	1	flour	steam	stuffed bun	40	g	1
S-SZ-04	2	1	pork	boil	pork	30	g	1
S-SZ-04	2	1	rice	boil	porridge	40	g	1
S-SZ-04	2	2	rice	boil	rice	100	g	1
S-SZ-04	2	2	spinach	fry	spinach	100	g	1
S-SZ-04	2	2	water	boil	water	100	ml	1
S-SZ-04	2	3	sweet potato	boil	sweet potato porridge	100	g	1
S-SZ-04	2	3	rice	boil	sweet potato porridge	50	g	1
S-SZ-04	2	3	asparagus lettuce	fry	fried meat	150	g	1
S-SZ-04	2	3	pork	fry	fried meat	100	g	1
S-SZ-04	2	3	water	boil	water	100	ml	1
S-SZ-05	2	1	flour	boil	noodle	100	g	1
S-SZ-05	2	1	pea seedlings	fry	pea seedlings	50	g	1
S-SZ-05	2	1	water	boil	water	200	ml	1
S-SZ-05	2	2	rice	boil	rice	100	g	1
S-SZ-05	2	2	pig trotter	fry	stewed meat	100	g	1
S-SZ-05	2	2	peanut	fry	stewed meat	50	g	1
S-SZ-05	2	2	kelp	fry	stewed meat	50	g	1
S-SZ-05	2	2	water	boil	water	200	ml	1
S-SZ-05	2	3	rice	boil	rice	100	g	1
S-SZ-05	2	3	green pepper	fry	fried meat	100	g	1
S-SZ-05	2	3	pork	fry	fried meat	50	g	1
S-SZ-05	2	3	water	boil	water	200	ml	1
S-SZ-05	2	1	flour	boil	wonton	100	g	1
S-SZ-05	2	1	pork	boil	wonton	50	g	1
S-SZ-05	2	1	water	boil	water	200	ml	1
S-SZ-05	2	2	rice	boil	rice	100	g	1
S-SZ-05	2	2	garlic sprout	fry	double cooked pork slices	50	g	1
S-SZ-05	2	2	pork	fry	double cooked pork slices	50	g	1
S-SZ-05	2	2	pork	fry	preserved meat	50	g	1
S-SZ-05	2	2	water	boil	water	200	ml	1
S-SZ-05	2	3	rice	boil	rice	100	g	1
S-SZ-05	2	3	garlic sprout	fry	double cooked pork slices	50	g	1
S-SZ-05	2	3	pork	fry	double cooked pork slices	50	g	1
S-SZ-05	2	3	pork	fry	preserved meat	50	g	1
S-SZ-05	2	3	water	boil	water	200	ml	1
S-SZ-05	2	1
S-SZ-05	2	2	rice	boil	rice	100	g	1
S-SZ-05	2	2	edible rape	fry	fried meat	100	g	1
S-SZ-05	2	2	pork	fry	fried meat	100	g	1
S-SZ-05	2	2	water	boil	water	100	ml	1
S-SZ-05	2	3	rice	boil	rice	100	g	1
S-SZ-05	2	3	edible rape	fry	fried meat	100	g	1
S-SZ-05	2	3	pork	fry	fried meat	100	g	1
S-SZ-05	2	3	water	boil	water	100	ml	1
S-SZ-06	2	1	noodles	boil	sweet dumpling	150	g	1
S-SZ-06	2	1	water	boil	tea	200	ml	1
S-SZ-06	2	2	rice	boil	rice	150	g	1
S-SZ-06	2	2	asparagus lettuce	fry	fried meat	100	g	1
S-SZ-06	2	2	pork	fry	fried meat	50	g	1
S-SZ-06	2	2	edible rape	fry	edible rape	150	g	1
S-SZ-06	2	2	cabbage	fry	fried meat	150	g	1
S-SZ-06	2	2	pork	fry	fried meat	50	g	1
S-SZ-06	2	2	water	boil	water	200	ml	1
S-SZ-06	2	3	rice	boil	rice	100	g	1
S-SZ-06	2	3	radish	stew	radish	150	g	1
S-SZ-06	2	3	water	boil	soup	200	ml	1
S-SZ-06	2	1	noodles	boil	sweet dumpling	150	g	1
S-SZ-06	2	1	egg	boil	egg	75	g	1
S-SZ-06	2	1	water	boil	soup	200	ml	1
S-SZ-06	2	2	rice	boil	rice	150	g	1
S-SZ-06	2	2	cabbage	fry	fried meat	100	g	1
S-SZ-06	2	2	pork	fry	fried meat	50	g	1
S-SZ-06	2	2	radish	stew	radish	150	g	1
S-SZ-06	2	3	flour	boil	noodle	100	g	1
S-SZ-06	2	3	water	boil	water	200	ml	1
S-SZ-06	2	1
S-SZ-06	2	2	rice	boil	rice	150	g	1
S-SZ-06	2	2	asparagus lettuce	fry	fried meat	100	g	1
S-SZ-06	2	2	pork	fry	fried meat	100	g	1
S-SZ-06	2	2	water	boil	water	150	ml	1
S-SZ-06	2	3	asparagus lettuce	fry	fried meat	100	g	1
S-SZ-06	2	3	pork	fry	fried meat	100	g	1
S-SZ-06	2	3	sweet potato	boil	sweet potato porridge	100	g	1
S-SZ-06	2	3	rice	boil	sweet potato porridge	100	g	1
S-SZ-06	2	3	water	boil	water	300	ml	1
S-SZ-07	2	1	noodles	boil	sweet dumpling	150	g	1
S-SZ-07	2	1	water	boil	tea	200	ml	1
S-SZ-07	2	2	rice	boil	rice	150	g	1
S-SZ-07	2	2	asparagus lettuce	fry	fried meat	150	g	1
S-SZ-07	2	2	pork	fry	fried meat	100	g	1
S-SZ-07	2	2	edible rape	fry	edible rape	150	g	1
S-SZ-07	2	2	cabbage	fry	fried meat	150	g	1
S-SZ-07	2	2	pork	fry	fried meat	100	g	1
S-SZ-07	2	2	water	boil	water	400	ml	1
S-SZ-07	2	3	rice	boil	rice	100	g	1
S-SZ-07	2	3	radish	stew	radish	150	g	1
S-SZ-07	2	3	water	boil	soup	200	ml	1
S-SZ-07	2	1	noodles	boil	sweet dumpling	150	g	1
S-SZ-07	2	1	egg	boil	egg	75	g	1
S-SZ-07	2	1	water	boil	soup	200	ml	1
S-SZ-07	2	2	rice	boil	rice	150	g	1
S-SZ-07	2	2	cabbage	fry	fried meat	100	g	1
S-SZ-07	2	2	pork	fry	fried meat	100	g	1
S-SZ-07	2	2	radish	stew	radish	150	g	1
S-SZ-07	2	2	water	boil	water	300	ml	1
S-SZ-07	2	3
S-SZ-07	2	1
S-SZ-07	2	2	rice	boil	rice	150	g	1
S-SZ-07	2	2	asparagus lettuce	fry	fried meat	100	g	1
S-SZ-07	2	2	pork	fry	fried meat	100	g	1
S-SZ-07	2	2	water	boil	water	150	ml	1
S-SZ-07	2	3	asparagus lettuce	fry	fried meat	100	g	1
S-SZ-07	2	3	pork	fry	fried meat	100	g	1
S-SZ-07	2	3	sweet potato	boil	sweet potato porridge	100	g	1
S-SZ-07	2	3	rice	boil	sweet potato porridge	100	g	1
S-SZ-07	2	3	water	boil	water	300	ml	1
S-SZ-08	2	1	mutton	boil	mutton soup	100	g	1
S-SZ-08	2	1	egg	boil	egg	75	g	1
S-SZ-08	2	1	water	boil	soup	200	ml	1
S-SZ-08	2	2	mutton	boil	mutton soup	100	g	1
S-SZ-08	2	2	pork	fry	fried meat	30	g	1
S-SZ-08	2	2	cabbage	fry	fried meat	50	g	1
S-SZ-08	2	2	rice	boil	rice	80	g	1
S-SZ-08	2	2	water	boil	soup	100	ml	1
S-SZ-08	2	3	rice	boil	porridge	150	g	1
S-SZ-08	2	3	cabbage	fry	fried cabbage	100	g	1
S-SZ-08	2	1	mutton	boil	mutton soup	100	g	1
S-SZ-08	2	1	egg	boil	egg	75	g	1
S-SZ-08	2	1	water	boil	soup	100	ml	1
S-SZ-08	2	2	rice	boil	rice	100	g	1
S-SZ-08	2	2	turnip	fry	fried turnip soup	100	g	1
S-SZ-08	2	2	water	boil	rice soup	150	ml	1
S-SZ-08	2	3	sweet potato	boil	sweet potato porridge	150	g	1
S-SZ-08	2	3	rice	boil	sweet potato porridge	50	g	1
S-SZ-08	2	3	pea seedlings	fry	pea seedlings	150	ml	1
S-SZ-08	2	1
S-SZ-08	2	2	rice	boil	rice	100	g	1
S-SZ-08	2	2	fish	fry	fish	250	g	1
S-SZ-08	2	2	chicken	fry	chicken	200	g	1
S-SZ-08	2	2	cabbage mustard	fry	cabbage mustard	100	g	1
S-SZ-08	2	2	pea seedlings	fry	pea seedlings	50	g	1
S-SZ-08	2	2	water	boil	water	500	ml	1
S-SZ-08	2	3	rice	boil	porridge	50	g	1
S-SZ-08	2	3	pickles	curing	pickles	30	g	1
S-SZ-09	2	1	mutton	boil	mutton soup	100	g	1
S-SZ-09	2	1	egg	boil	egg	75	g	1
S-SZ-09	2	1	water	boil	soup	200	ml	1
S-SZ-09	2	2	mutton	boil	mutton soup	100	g	1
S-SZ-09	2	2	pork	fry	fried meat	30	g	1
S-SZ-09	2	2	cabbage	fry	fried meat	50	g	1
S-SZ-09	2	2	rice	boil	rice	80	g	1
S-SZ-09	2	2	water	boil	soup	100	ml	1
S-SZ-09	2	3	rice	boil	porridge	150	g	1
S-SZ-09	2	3	cabbage	fry	fried cabbage	100	g	1
S-SZ-09	2	1	mutton	boil	mutton soup	100	g	1
S-SZ-09	2	1	egg	boil	egg	75	g	1
S-SZ-09	2	1	water	boil	soup	100	ml	1
S-SZ-09	2	2	rice	boil	rice	100	g	1
S-SZ-09	2	2	turnip	fry	fried turnip soup	100	g	1
S-SZ-09	2	2	water	boil	rice soup	150	ml	1
S-SZ-09	2	3	sweet potato	boil	sweet potato porridge	150	g	1
S-SZ-09	2	3	rice	boil	sweet potato porridge	50	g	1
S-SZ-09	2	3	pea seedlings	fry	pea seedlings	150	ml	1
S-SZ-09	2	1
S-SZ-09	2	2	rice	boil	rice	100	g	1
S-SZ-09	2	2	fish	fry	fish	250	g	1
S-SZ-09	2	2	chicken	fry	chicken	200	g	1
S-SZ-09	2	2	cabbage mustard	fry	cabbage mustard	100	g	1
S-SZ-09	2	2	pea seedlings	fry	pea seedlings	50	g	1
S-SZ-09	2	2	water	boil	water	500	ml	1
S-SZ-09	2	3	rice	boil	porridge	50	g	1
S-SZ-09	2	3	pickles	curing	pickles	30	g	1
S-SZ-10	2	1	noodles	boil	sweet dumpling	50	g	1
S-SZ-10	2	1	egg	boil	egg	75	g	1
S-SZ-10	2	1	water	boil	soup	100	ml	1
S-SZ-10	2	2	rice	boil	rice	100	g	1
S-SZ-10	2	2	celery	fry	fried celery and meat	50	g	1
S-SZ-10	2	2	pork	fry	fried celery and meat	50	g	1
S-SZ-10	2	2	garlic sprout	fry	double cooked pork slices	50	g	1
S-SZ-10	2	2	pork	fry	double cooked pork slices	50	g	1
S-SZ-10	2	2	water	boil	water	200	ml	1
S-SZ-10	2	3	flour	boil	noodle	50	g	1
S-SZ-10	2	3	rice	boil	rice	100	g	1
S-SZ-10	2	3	water	boil	water	100	ml	1
S-SZ-10	2	1	rice	boil	porridge	100	g	1
S-SZ-10	2	1	water	boil	water	100	ml	1
S-SZ-10	2	2	rice	boil	rice	150	g	1
S-SZ-10	2	2	chili	fry	fried chicken	20	g	1
S-SZ-10	2	2	chicken	fry	fried chicken	100	g	1
S-SZ-10	2	2	water	boil	water	100	ml	1
S-SZ-10	2	3
S-SZ-10	2	1
S-SZ-10	2	2
S-SZ-10	2	3
S-SZ-11	2	1	rice	boil	sweet potato porridge	100	g	1
S-SZ-11	2	1	sweet potato	boil	sweet potato porridge	50	g	1
S-SZ-11	2	1	pickle	curing	pickle	50	g	1
S-SZ-11	2	2	rice	boil	pumpkin rice	100	g	1
S-SZ-11	2	2	pumpkin	boil	pumpkin rice	100	g	1
S-SZ-11	2	2	fish	fry	stew fish	300	g	1
S-SZ-11	2	2	water	boil	water	450	ml	1
S-SZ-11	2	3	rice	boil	pumpkin rice	100	g	1
S-SZ-11	2	3	pumpkin	boil	pumpkin rice	100	g	1
S-SZ-11	2	3	asparagus lettuce	fry	fried asparagus lettuce	100	g	1
S-SZ-11	2	3	water	boil	water	150	ml	1
S-SZ-11	2	1	rice	boil	pumpkin rice	100	g	1
S-SZ-11	2	1	pumpkin	boil	pumpkin rice	100	ml	1
S-SZ-11	2	1	radish	pickle	radish	50	g	1
S-SZ-11	2	1	water	boil	water	100	ml	1
S-SZ-11	2	2	rice	boil	pumpkin rice	100	g	1
S-SZ-11	2	2	pumpkin	boil	pumpkin rice	100	g	1
S-SZ-11	2	2	ginger	fry	fried chili	100	g	1
S-SZ-11	2	2	water	boil	water	100	ml	1
S-SZ-11	2	3	rice	boil	rice	150	g	1
S-SZ-11	2	3	spinach	fry	spinach	100	g	1
S-SZ-11	2	1
S-SZ-11	2	2	rice	boil	rice	150	g	1
S-SZ-11	2	2	cauliflower	fry	fried meat	100	g	1
S-SZ-11	2	2	pork	fry	fried meat	100	g	1
S-SZ-11	2	2	cabbage	fry	cabbage	50	g	1
S-SZ-11	2	2	water	boil	water	200	ml	1
S-SZ-11	2	3	flour	boil	noodle	150	g	1
S-SZ-11	2	3	pea seedlings	fry	pea seedlings	100	g	1
S-SZ-11	2	3	water	boil	water	100	ml	1
S-SZ-12	2	1	rice	boil	sweet potato porridge	50	g	1
S-SZ-12	2	1	sweet potato	boil	sweet potato porridge	50	g	1
S-SZ-12	2	1	radish	pickle	pickle	50	g	1
S-SZ-12	2	2	rice	boil	pumpkin rice	100	g	1
S-SZ-12	2	2	pumpkin	boil	pumpkin rice	100	g	1
S-SZ-12	2	2	fish	fry	stew fish	150	g	1
S-SZ-12	2	2	water	boil	water	450	ml	1
S-SZ-12	2	3	rice	boil	pumpkin rice	100	g	1
S-SZ-12	2	3	pumpkin	boil	pumpkin rice	100	g	1
S-SZ-12	2	3	asparagus lettuce	fry	fried asparagus lettuce	100	g	1
S-SZ-12	2	3	water	boil	water	150	ml	1
S-SZ-12	2	1	noodles	boil	sweet dumpling	100	g	1
S-SZ-12	2	1	water	boil	water	100	ml	1
S-SZ-12	2	2	flour	boil	noodle	200	g	1
S-SZ-12	2	2	pea seedlings	boil	pea seedlings	50	g	1
S-SZ-12	2	3	rice	boil	rice	100	g	1
S-SZ-12	2	3	edible rape	fry	edible rape	100	g	1
S-SZ-12	2	3	water	boil	water	150	ml	1
S-SZ-12	2	1
S-SZ-12	2	2	rice	boil	rice	100	g	1
S-SZ-12	2	2	cauliflower	fry	fried meat	100	g	1
S-SZ-12	2	2	pork	fry	fried meat	100	g	1
S-SZ-12	2	2	cabbage	fry	cabbage	75	g	1
S-SZ-12	2	2	water	boil	water	100	ml	1
S-SZ-12	2	3	flour	boil	noodle	100	g	1
S-SZ-12	2	3	pea seedlings	fry	pea seedlings	50	g	1
S-SZ-12	2	3	water	boil	water	100	ml	1
S-SZ-13	2	1	rice	boil	rice	50	g	1
S-SZ-13	2	1	cabbage	fry	cabbage	50	g	1
S-SZ-13	2	1	celery	fry	celery	50	g	1
S-SZ-13	2	1	water	boil	water	200	ml	1
S-SZ-13	2	2	cabbage	fry	cabbage	50	g	1
S-SZ-13	2	2	edible rape	fry	edible rape	50	g	1
S-SZ-13	2	2	rice	boil	rice	50	g	1
S-SZ-13	2	2	water	boil	water	100	ml	1
S-SZ-13	2	3	rice	boil	rice	50	g	1
S-SZ-13	2	3	fish	boil	poached fish	50	g	1
S-SZ-13	2	3	pork	curing	sausage	50	g	1
S-SZ-13	2	3	pork	curing	preserved meat	50	g	1
S-SZ-13	2	3	water	boil	water	50	ml	1
S-SZ-13	2	1	fermented glutinous rice	boil	egg in fermented glutinous rice	30	g	1
S-SZ-13	2	1	egg	boil	egg in fermented glutinous rice	75	g	1
S-SZ-13	2	1	water	boil	water	200	ml	1
S-SZ-13	2	2	rice	boil	rice	50	g	1
S-SZ-13	2	2	fish	boil	poached fish	30	g	1
S-SZ-13	2	2	pork	curing	sausage	40	g	1
S-SZ-13	2	2	pork	curing	preserved meat	40	ml	1
S-SZ-13	2	3	flour	boil	noodle	50	g	1
S-SZ-13	2	3	pea seedlings	fry	pea seedlings	50	g	1
S-SZ-13	2	3	water	boil	water	200	ml	1
S-SZ-13	2	1	flour	boil	noodle	100	g	1
S-SZ-13	2	2	rice	boil	rice	100	g	1
S-SZ-13	2	2	asparagus lettuce	fry	fried meat	100	g	1
S-SZ-13	2	2	pork	fry	fried meat	100	g	1
S-SZ-13	2	2	liquor	ferment	liquor	25	ml	1
S-SZ-13	2	2	water	boil	water	400	ml	1
S-SZ-13	2	3	flour	boil	noodle	100	g	1
S-SZ-13	2	3	pea seedlings	fry	pea seedlings	50	g	1
S-SZ-13	2	3	water	boil	water	400	ml	1
S-SZ-14	2	1	rice	boil	rice	100	g	1
S-SZ-14	2	1	pork	curing	sausage	30	g	1
S-SZ-14	2	1	celery	fry	fried chicken and celery	100	g	1
S-SZ-14	2	1	chicken	fry	fried chicken and celery	50	g	1
S-SZ-14	2	1	pork	fry	double cooked pork slices	50	g	1
S-SZ-14	2	1	garlic sprout	fry	double cooked pork slices	20	g	1
S-SZ-14	2	1	water	boil	water	200	ml	1
S-SZ-14	2	2	rice	boil	rice	100	g	1
S-SZ-14	2	2	pork	curing	sausage	30	g	1
S-SZ-14	2	2	celery	fry	fried chicken and celery	100	g	1
S-SZ-14	2	2	chicken	fry	fried chicken and celery	50	g	1
S-SZ-14	2	2	pork	fry	double cooked pork slices	50	g	1
S-SZ-14	2	2	garlic sprout	fry	double cooked pork slices	20	g	1
S-SZ-14	2	2	water	boil	water	300	ml	1
S-SZ-14	2	3	flour	boil	noodle	100	g	1
S-SZ-14	2	3	pea seedlings	boil	pea seedlings	50	g	1
S-SZ-14	2	3	water	boil	water	200	ml	1
S-SZ-14	2	1	rice	boil	rice	100	g	1
S-SZ-14	2	1	radish	curing	sliced radish	100	g	1
S-SZ-14	2	1	tofu	curing	tofu	30	g	1
S-SZ-14	2	1	water	boil	water	200	ml	1
S-SZ-14	2	2	rice	boil	rice soup	100	g	1
S-SZ-14	2	2	radish	curing	sliced radish	100	g	1
S-SZ-14	2	2	sausage	curing	sausage	50	g	1
S-SZ-14	2	2	garlic sprout	fry	double cooked pork slices	30	g	1
S-SZ-14	2	2	pork	fry	double cooked pork slices	50	g	1
S-SZ-14	2	2	water	boil	water	200	ml	1
S-SZ-14	2	3	flour	boil	noodle	100	g	1
S-SZ-14	2	3	asparagus lettuce	fry	asparagus lettuce叶	50	g	1
S-SZ-14	2	3	water	boil	water	100	ml	1
S-SZ-14	2	1
S-SZ-14	2	2	rice	boil	rice	100	g	1
S-SZ-14	2	2	agaric	fry	fried meat	5	g	1
S-SZ-14	2	2	pork	fry	fried meat	50	g	1
S-SZ-14	2	2	water	boil	water	200	ml	1
S-SZ-14	2	3	flour	boil	noodle	100	g	1
S-SZ-14	2	3	pea seedlings	boil	pea seedlings	50	g	1
S-SZ-14	2	3	water	boil	water	200	ml	1
S-SZ-15	2	1	rice	boil	rice porridge	50	g	1
S-SZ-15	2	1	rice	boil	rice porridge	50	g	1
S-SZ-15	2	1	tofu	curing	tofu	25	g	1
S-SZ-15	2	1	radish	curing	curing sliced radish	50	g	1
S-SZ-15	2	2	rice	boil	mung bean porridge	100	g	1
S-SZ-15	2	2	mung bean	boil	mung bean porridge	75	g	1
S-SZ-15	2	2	tofu	curing	tofu	25	g	1
S-SZ-15	2	2	radish	curing	curing sliced radish	50	g	1
S-SZ-15	2	3	flour	boil	noodle	100	g	1
S-SZ-15	2	3	cabbage	boil	cabbage	50	g	1
S-SZ-15	2	3	orange		orange	50	g	1
S-SZ-15	2	1	rice	boil	mung bean porridge	100	g	1
S-SZ-15	2	1	mung bean	boil	mung bean porridge	75	g	1
S-SZ-15	2	1	tofu	curing	tofu	25	g	1
S-SZ-15	2	1	radish	curing	curing sliced radish	50	g	1
S-SZ-15	2	2	rice	boil	rice	100	g	1
S-SZ-15	2	2	radish	stew	stew meat and turnip	50	g	1
S-SZ-15	2	2	pork	stew	stew meat and turnip	50	g	1
S-SZ-15	2	2	peanut	boil	boiled peanut	50	g	1
S-SZ-15	2	3	rice	boil	rice	100	g	1
S-SZ-15	2	3	spinach	fry	spinach	50	g	1
S-SZ-15	2	3	agaric	fry	fried meat	50	g	1
S-SZ-15	2	3	pork	fry	fried meat	50	g	1
S-SZ-15	2	3	orange		orange	50	g	1
S-SZ-15	2	1
S-SZ-15	2	2	rice	boil	rice porridge	50	g	1
S-SZ-15	2	2	rice	boil	rice porridge	50	g	1
S-SZ-15	2	2	tofu	curing	tofu	25	g	1
S-SZ-15	2	3	flour	boil	noodle	100	g	1
S-SZ-15	2	3	pea seedlings	boil	pea seedlings	50	g	1
S-SZ-16	2	1	rice	boil	rice	100	g	1
S-SZ-16	2	1	cabbage	fry	cabbage	100	g	1
S-SZ-16	2	1	celery	fry	celery	100	g	1
S-SZ-16	2	1	water	boil	water	200	ml	1
S-SZ-16	2	2	rice	boil	rice	100	g	1
S-SZ-16	2	2	cabbage	fry	cabbage	100	g	1
S-SZ-16	2	2	edible rape	fry	edible rape	150	g	1
S-SZ-16	2	2	water	boil	water	100	ml	1
S-SZ-16	2	3	rice	boil	rice	100	g	1
S-SZ-16	2	3	fish	fry	poached fish	150	g	1
S-SZ-16	2	3	sausage	curing	sausage	50	g	1
S-SZ-16	2	3	preserved meat	curing	preserved meat	50	g	1
S-SZ-16	2	3	water	boil	water	100	ml	1
S-SZ-16	2	1	fermented glutinous rice	boil	egg in fermented glutinous rice	30	g	1
S-SZ-16	2	1	egg	boil	egg in fermented glutinous rice	100	g	1
S-SZ-16	2	1	water	boil	water	200	ml	1
S-SZ-16	2	2	rice	boil	rice	150	g	1
S-SZ-16	2	2	fish	boil	poached fish	50	g	1
S-SZ-16	2	2	pork	curing	sausage	50	g	1
S-SZ-16	2	2	pork	curing	preserved meat	30	ml	1
S-SZ-16	2	3	flour	boil	noodle	100	g	1
S-SZ-16	2	3	pea seedlings	fry	pea seedlings	50	g	1
S-SZ-16	2	3	water	boil	water	200	ml	1
S-SZ-16	2	1
S-SZ-16	2	2	rice	boil	rice	100	g	1
S-SZ-16	2	2	asparagus lettuce	fry	radish	100	g	1
S-SZ-16	2	2	radish	fry	radish	100	g	1
S-SZ-16	2	3	sweet potato	boil	sweet potato porridge	100	g	1
S-SZ-16	2	3	rice	boil	sweet potato porridge	100	g	1
S-SZ-17	2	1	rice	boil	rice	250	g	1
S-SZ-17	2	1	asparagus lettuce	fry	fried asparagus lettuce	150	g	1
S-SZ-17	2	2	rice	boil	rice	150	g	1
S-SZ-17	2	2	tofu	fry	tofu	150	g	1
S-SZ-17	2	3	flour	boil	noodle	150	g	1
S-SZ-17	2	3	pea seedlings	boil	pea seedlings	50	g	1
S-SZ-17	2	1	rice	boil	rice	250	g	1
S-SZ-17	2	2	rice	boil	rice	150	g	1
S-SZ-17	2	2	asparagus lettuce	fry	fried meat	100	g	1
S-SZ-17	2	2	pork	fry	fried meat	100	g	1
S-SZ-17	2	3	water	boil	porridge	150	g	1
S-SZ-17	2	3	asparagus lettuce	fry	fried meat	100	g	1
S-SZ-17	2	3	pork	fry	fried meat	100	g	1
S-SZ-17	2	1
S-SZ-17	2	2	rice	boil	rice	100	g	1
S-SZ-17	2	2	asparagus lettuce	fry	fried meat	100	g	1
S-SZ-17	2	2	pork	fry	fried meat	100	g	1
S-SZ-17	2	3	sweet potato	boil	sweet potato porridge	100	g	1
S-SZ-17	2	3	rice	boil	sweet potato porridge	100	g	1
S-SZ-17	2	3	celery	fry	celery	100	g	1
S-SZ-18	2	1	noodles	boil	sweet dumpling	50	g	1
S-SZ-18	2	1	egg	boil	egg	75	g	1
S-SZ-18	2	1	water	boil	soup	100	ml	1
S-SZ-18	2	2	rice	boil	rice	100	g	1
S-SZ-18	2	2	celery	fry	fried celery and meat	50	g	1
S-SZ-18	2	2	pork	fry	fried celery and meat	50	g	1
S-SZ-18	2	2	garlic sprout	fry	fried meat	50	g	1
S-SZ-18	2	2	pork	fry	fried meat	50	g	1
S-SZ-18	2	2	water	boil	water	200	ml	1
S-SZ-18	2	3	flour	boil	noodle	50	g	1
S-SZ-18	2	3	rice	boil	rice	100	g	1
S-SZ-18	2	1	rice	boil	porridge	100	g	1
S-SZ-18	2	1	water	boil	water	100	ml	1
S-SZ-18	2	2	rice	boil	rice	150	g	1
S-SZ-18	2	2	chicken	fry	fried chicken	100	g	1
S-SZ-18	2	2	water	boil	water	100	ml	1
S-SZ-18	2	3
S-SZ-18	2	1
S-SZ-18	2	2	rice	boil	sweet potato porridge	250	g	1
S-SZ-18	2	2	sweet potato	boil	sweet potato porridge	50	g	1
S-SZ-18	2	2	asparagus lettuce	fry	fried asparagus lettuce	100	g	1
S-SZ-18	2	2	water	boil	water	150	ml	1
S-SZ-18	2	3	rice	boil	sweet potato porridge	250	g	1
S-SZ-18	2	3	sweet potato	boil	sweet potato porridge	50	g	1
S-SZ-18	2	3	asparagus lettuce	fry	fried asparagus lettuce	100	g	1
S-SZ-18	2	3	water	boil	water	150	ml	1
S-SZ-19	2	1	flour	boil	noodle	100	g	1
S-SZ-19	2	1	pea seedlings	fry	pea seedlings	50	g	1
S-SZ-19	2	1	water	boil	water	200	ml	1
S-SZ-19	2	2	rice	boil	rice	100	g	1
S-SZ-19	2	2	pig trotter	stew	stewed meat	100	g	1
S-SZ-19	2	2	peanut	stew	stewed meat	50	g	1
S-SZ-19	2	2	kelp	stew	stewed meat	50	g	1
S-SZ-19	2	2	water	boil	water	200	ml	1
S-SZ-19	2	3	rice	boil	rice	100	g	1
S-SZ-19	2	3	green pepper	fry	fried meat	100	g	1
S-SZ-19	2	3	pork	fry	fried meat	50	g	1
S-SZ-19	2	3	water	boil	water	200	ml	1
S-SZ-19	2	1	flour	boil	wonton	100	g	1
S-SZ-19	2	1	pork	boil	wonton	50	g	1
S-SZ-19	2	1	water	boil	water	200	ml	1
S-SZ-19	2	2	rice	boil	rice	100	g	1
S-SZ-19	2	2	garlic sprout	fry	double cooked pork slices	100	g	1
S-SZ-19	2	2	pork	fry	double cooked pork slices	50	g	1
S-SZ-19	2	2	pork	curing	preserved meat	50	g	1
S-SZ-19	2	2	water	boil	water	200	ml	1
S-SZ-19	2	3	rice	boil	rice	100	g	1
S-SZ-19	2	3	garlic sprout	fry	double cooked pork slices	100	g	1
S-SZ-19	2	3	pork	fry	double cooked pork slices	50	g	1
S-SZ-19	2	3	pork	curing	preserved meat	50	g	1
S-SZ-19	2	3	water	boil	water	200	ml	1
S-SZ-19	2	2	rice	boil	rice	100	g	1
S-SZ-19	2	2	edible rape	fry	fried meat	100	g	1
S-SZ-19	2	2	pork	fry	fried meat	100	g	1
S-SZ-19	2	2	water	boil	water	100	ml	1
S-SZ-19	2	3	rice	boil	rice	100	g	1
S-SZ-19	2	3	edible rape	fry	fried meat	100	g	1
S-SZ-19	2	3	pork	fry	fried meat	100	g	1
S-SZ-19	2	3	water	boil	water	100	ml	1
S-SZ-20	2	1	duck egg	curing	duck egg	100	g	1
S-SZ-20	2	1	soybean	boil	soybean milk	50	ml	1
S-SZ-20	2	2	rice	boil	rice	100	g	1
S-SZ-20	2	2	asparagus lettuce	fry	fried meat	100	g	1
S-SZ-20	2	2	pork	fry	fried meat	50	g	1
S-SZ-20	2	2	celery	fry	fried celery and meat	50	g	1
S-SZ-20	2	2	pork	fry	fried celery and meat	50	g	1
S-SZ-20	2	2	water	boil	water	400	ml	1
S-SZ-20	2	3	rice	boil	rice	100	g	1
S-SZ-20	2	3	carrot	stew	steamed carrot and spareribs	100	g	1
S-SZ-20	2	3	spareribs	stew	steamed carrot and spareribs	100	g	1
S-SZ-20	2	3	water	boil	water	50	ml	1
S-SZ-20	2	1
S-SZ-20	2	2	rice	boil	rice	100	g	1
S-SZ-20	2	2	carrot	stew	steamed carrot and spareribs	100	g	1
S-SZ-20	2	2	spareribs	stew	steamed carrot and spareribs	100	g	1
S-SZ-20	2	2	water	boil	water	200	ml	1
S-SZ-20	2	3	rice	boil	rice	100	g	1
S-SZ-20	2	3	pork	boil	meat soup	100	g	1
S-SZ-20	2	3	cabbage	fry	cabbage	100	g	1
S-SZ-20	2	3	water	boil	water	400	ml	1
S-SZ-20	2	1	sweet potato	boil	sweet potato porridge	100	g	1
S-SZ-20	2	1	rice	boil	sweet potato porridge	50	g	1
S-SZ-20	2	1	cabbage	fry	cabbage	100	g	1
S-SZ-20	2	1	water	boil	water	300	ml	1
S-SZ-20	2	2	rice	boil	rice	100	g	1
S-SZ-20	2	2	cauliflower	fry	fried meat	150	g	1
S-SZ-20	2	2	pork	fry	fried meat	50	g	1
S-SZ-20	2	2	water	boil	water	300	ml	1
S-SZ-20	2	3	flour	boil	noodle	150	g	1
S-SZ-20	2	3	pea seedlings	boil	pea seedlings	50	g	1
S-SZ-20	2	3	water	boil	water	300	ml	1

[truncated: 34 more sheets: D-MS, D-DQ, D-DF, D-SN, D-DH, D-WB, D-BT, D-SH, D-SD, D-JJ, D-JN, L-BG, L-HH, L-GQ, L-LiHe, L-HC, L-QG, L-HJ, L-TE, L-YY …]
